# Supplementary material for: 2-(Pyridin-4-yl)-2,3-di­hydro-1H-naphtho­[1,8-de][1,3,2]di­aza­borinine
Source: IUCrdata. 2024 Jun 28;9(Pt 6):x240615. doi: 10.1107/S2414314624006151 (PMC11223678; doi:10.1107/S2414314624006151)
Supplement: Supplementary file 1 [file x-09-x240615-sup1.cif]

##############################################################################
#                                                                            #
# This CIF contains the data for a data article accepted for                 #
# publication in IUCrData. It conforms to the requirements of                #
# Notes for Authors for IUCrData, and has been                               #
# peer reviewed under the auspices of IUCrData.                              #
#                                                                            #
# Full details of the Crystallographic Information File format               #
# are given in the paper "The Crystallographic Information File (CIF):       #
# a New Standard Archive File for Crystallography" by S. R. Hall, F. H.      #
# Allen and I. D. Brown [Acta Cryst. (1991), A47, 655-685].                  #
#                                                                            #
# The current version of the core CIF dictionary is obtainable from          #
# ftp://ftp.iucr.org/pub/cif_core.dic.                                       #
#                                                                            #
# Software is freely available for graphical display of the structure(s)     #
# in this CIF. For information consult the CIF software page                 #
# http://www.iucr.org/resources/cif/software.                                #
#                                                                            #
# This file may be used for bona fide research purposes within the           #
# scientific community so long as proper attribution is given to the data    # 
# article from which it was obtained.                                        #
#                                                                            #
##############################################################################
data_I
_audit_creation_method
;
Olex2 1.5
(compiled 2024.02.16 svn.r378c4104 for OlexSys, GUI svn.r6928)
;
_journal_date_recd_electronic     2024-06-11
_journal_date_accepted     2024-06-24
_journal_name_full     'IUCrData'
_journal_year     2024
_journal_volume     9
_journal_issue      1
_journal_page_first     0
_journal_page_last     0
_journal_paper_category     HO
_journal_paper_doi     10.1107/S2414314624006151
_journal_coeditor_code     BX4031
_publ_contact_author_name     ' Tsunehisa, Okuno'
_publ_contact_author_address
;
Department of Systems Engineering
Wakayama University
Sakaedani
Wakayama
640-8510
Japan
;
_publ_contact_author_email
;
okuno@wakayama-u.ac.jp
;
_publ_contact_author_fax     ?
_publ_contact_author_phone     '+81-73-457-8264'
_publ_section_title
;\
2-(Pyridin-4-yl)-2,3-dihydro-1<i>H</i>-naphtho[1,8-<i>de</i>][1,3,2]\
diazaborinine
;
_publ_section_title_footnote
;
 4-PyBdan
;
loop_
    _publ_author_name
    _publ_author_footnote
    _publ_author_address
    'Yamamoto, Ryo' .
;
Department of Systems Engineering
Wakayama University
Sakaedani
Wakayama
640-8510
Japan
;
    'Hashimoto, Shu' .
;
Department of Systems Engineering
Wakayama University
Sakaedani
Wakayama
640-8510
Japan
;
    'Okuno, Tsunehisa' .
;
Department of Systems Engineering
Wakayama University
Sakaedani
Wakayama
640-8510
Japan
;
_publ_section_synopsis
;
In the title compound, the pyridyl ring and the Bdan (dan = 1,8-diaminonaphto)
group subtend a dihedral angle of 24.57(5)\%. In the crystal, the molecules
make <i>R</i>~4~^4^(28) hydrogen-bonding networks around the fourfold
inversion axis, giving cyclic tetramers. The molecules form columnar stacks
along the <i>c</i> axis.
;
_chemical_name_systematic
;\
2-(Pyridin-4-yl)-2,3-dihydro-1<i>H</i>-naphtho[1,8-<i>de</i>][1,3,2]\
diazaborinine
;
_chemical_name_common
;\
3-(Pyridin-4-yl)-2,4-diaza-3-boratricyclo[7.3.1.0^5,13^]trideca-\
1(13),5,7,9,11-pentaene
;
_chemical_formula_moiety     'C15 H12 B N3'
_chemical_formula_sum     'C15 H12 B N3'
_chemical_formula_iupac     'C15 H12 B N3'
_chemical_formula_weight     245.09
_chemical_melting_point     ?
_chemical_absolute_configuration     ?
_space_group_crystal_system     tetragonal
_space_group_name_H-M_alt     'I -4'
_space_group_name_Hall     'I -4'
loop_
    _space_group_symop_operation_xyz
    'x, y, z'
    'y, -x, -z'
    '-x, -y, z'
    '-y, x, -z'
    'x+1/2, y+1/2, z+1/2'
    'y+1/2, -x+1/2, -z+1/2'
    '-x+1/2, -y+1/2, z+1/2'
    '-y+1/2, x+1/2, -z+1/2'
_cell_length_a     21.5659(3)
_cell_length_b     21.5659(3)
_cell_length_c     5.08630(10)
_cell_angle_alpha     90
_cell_angle_beta     90
_cell_angle_gamma     90
_cell_volume     2365.58(8)
_cell_formula_units_Z     8
_cell_measurement_reflns_used     5132
_cell_measurement_theta_min     2.9150
_cell_measurement_theta_max     74.9570
_cell_measurement_temperature     100.00(10)
_exptl_crystal_description     block
_exptl_crystal_colour     'clear colourless'
_exptl_crystal_size_max     0.2
_exptl_crystal_size_mid     0.05
_exptl_crystal_size_min     0.05
_exptl_crystal_density_diffrn     1.376
_exptl_crystal_density_meas     ?
_exptl_crystal_density_method     ?
_exptl_crystal_F_000     1024
_exptl_absorpt_coefficient_mu     0.648
_exptl_absorpt_correction_type     multi-scan
_exptl_absorpt_process_details
;
(CrysAlisPro; Rigaku OD, 2024)
;
_exptl_absorpt_correction_T_min     0.80731
_exptl_absorpt_correction_T_max     1.00000
_exptl_special_details     ?
_diffrn_ambient_temperature     100.00(10)
_diffrn_source     'Rotating-anode X-ray tube'
_diffrn_radiation_type     'Cu K\a'
_diffrn_radiation_wavelength     1.54184
_diffrn_radiation_monochromator     mirror
_diffrn_measurement_device_type     'XtaLAB Synergy R, DW system, HyPix'
_diffrn_measurement_device     'four-circle diffractometer'
_diffrn_measurement_method     '\w scans'
_diffrn_detector     'Hybrid Pixel Array Detector'
_diffrn_detector_area_resol_mean     10.0000
_diffrn_reflns_number     7772
_diffrn_reflns_av_R_equivalents     0.0363
_diffrn_reflns_av_unetI/netI     0.0327
_diffrn_reflns_theta_min     2.898
_diffrn_reflns_theta_max     74.980
_diffrn_reflns_theta_full     67.684
_diffrn_measured_fraction_theta_max     0.974
_diffrn_measured_fraction_theta_full     0.999
_diffrn_reflns_limit_h_min     -25
_diffrn_reflns_limit_h_max     26
_diffrn_reflns_limit_k_min     -26
_diffrn_reflns_limit_k_max     27
_diffrn_reflns_limit_l_min     -5
_diffrn_reflns_limit_l_max     6
_diffrn_radiation_probe     x-ray
_refine_special_details
;
The positions of the N-bound H atoms were obtained from difference Fourier maps
and were refined isotropically. The C-bound H atoms were placed at ideal
positions and were refined as riding on their parent C atoms. <i>U</i>~iso~(H)
values of the H atoms were set at 1.2<i>U</i>~eq~(parent atom for
C<i>sp</i>^2^).
;
_reflns_number_total     2268
_reflns_number_gt     2125
_reflns_threshold_expression     'I > 2\s(I)'
_refine_ls_structure_factor_coef     Fsqd
_refine_ls_matrix_type     full
_refine_ls_R_factor_all     0.0341
_refine_ls_R_factor_gt     0.0314
_refine_ls_wR_factor_gt     0.0803
_refine_ls_wR_factor_ref     0.0825
_refine_ls_goodness_of_fit_ref     1.056
_refine_ls_restrained_S_all     1.056
_refine_ls_number_reflns     2268
_refine_ls_number_parameters     180
_refine_ls_number_restraints     0
_refine_ls_hydrogen_treatment     mixed
_refine_ls_weighting_scheme     calc
_refine_ls_weighting_details
;
 w=1/[\s^2^(Fo^2^)+(0.0502P)^2^+0.1789P]
 where P=(Fo^2^+2Fc^2^)/3
;
_atom_sites_solution_hydrogens     mixed
_atom_sites_solution_primary     direct
_atom_sites_solution_secondary     ?
_refine_ls_shift/su_max     0.000
_refine_ls_shift/su_mean     0.000
_refine_diff_density_max     0.152
_refine_diff_density_min     -0.155
_refine_ls_extinction_method     none
_refine_ls_extinction_coef     .
_refine_ls_abs_structure_details
;
Flack <i>x</i> determined using 840 quotients
[(<i>I</i>^+^)-(<i>I</i>^-^)]/[(<i>I</i>^+^)+(<i>I</i>^-^)]
(Parsons <i>et al.</i>,  2013)
;
_refine_ls_abs_structure_Flack     -0.2(3)
loop_
    _atom_type_symbol
    _atom_type_description
    _atom_type_scat_dispersion_real
    _atom_type_scat_dispersion_imag
    _atom_type_scat_source
    'C' 'C' 0.0181 0.0091
                         'International Tables Vol C Tables 4.2.6.8 and 6.1.1.4'
    'H' 'H' 0.0000 0.0000
                         'International Tables Vol C Tables 4.2.6.8 and 6.1.1.4'
    'N' 'N' 0.0311 0.0180
                         'International Tables Vol C Tables 4.2.6.8 and 6.1.1.4'
    'B' 'B' 0.0090 0.0039
                         'International Tables Vol C Tables 4.2.6.8 and 6.1.1.4'
_computing_data_collection
;
CrysAlisPro 1.171.43.109a (Rigaku OD, 2024)
;
_computing_cell_refinement
;
CrysAlisPro 1.171.43.109a (Rigaku OD, 2024)
;
_computing_data_reduction
;
CrysAlisPro 1.171.43.109a (Rigaku OD, 2024)
;
_computing_structure_solution
;
SHELXS (Sheldrick, 2008)
;
_computing_structure_refinement
;
<i>SHELXL2013/2</i> (Sheldrick, 2015)
;
_computing_molecular_graphics
;
Olex2 1.5 (Dolomanov <i>et al.</i>,  2009)
;
_computing_publication_material
;
Olex2 1.5 (Dolomanov <i>et al.</i>,  2009)
;
loop_
    _atom_site_type_symbol
    _atom_site_label
    _atom_site_fract_x
    _atom_site_fract_y
    _atom_site_fract_z
    _atom_site_U_iso_or_equiv
    _atom_site_adp_type
    _atom_site_calc_flag
    _atom_site_occupancy
    _atom_site_disorder_assembly
    _atom_site_disorder_group
    N N3 0.20041(7) 0.03150(8) -0.0041(4) 0.0233(4) Uani d 1 . .
    C C7 0.28868(9) 0.15497(9) 0.5132(4) 0.0252(4) Uani d 1 . .
    H H7 0.3324 0.1604 0.5071 0.030 Uiso calc 1 . .
    C C1 0.39265(9) -0.01777(9) -0.5063(4) 0.0270(4) Uani d 1 . .
    H H1 0.4315 -0.0032 -0.5689 0.032 Uiso calc 1 . .
    N N2 0.29394(8) 0.07934(7) 0.1587(3) 0.0217(3) Uani d 1 . .
    C C13 0.10022(9) 0.05895(9) 0.1820(4) 0.0267(4) Uani d 1 . .
    H H13 0.0797 0.0324 0.0611 0.032 Uiso calc 1 . .
    C C10 0.15895(9) 0.14042(9) 0.5376(4) 0.0255(4) Uani d 1 . .
    C C15 0.19455(9) 0.10642(8) 0.3491(4) 0.0219(4) Uani d 1 . .
    C C5 0.31573(9) -0.08947(9) -0.5129(4) 0.0273(4) Uani d 1 . .
    H H5 0.2989 -0.1270 -0.5796 0.033 Uiso calc 1 . .
    C C6 0.26012(9) 0.11421(8) 0.3414(4) 0.0218(4) Uani d 1 . .
    C C14 0.16387(9) 0.06513(9) 0.1728(4) 0.0231(4) Uani d 1 . .
    C C11 0.09363(10) 0.13134(9) 0.5452(4) 0.0288(5) Uani d 1 . .
    H H11 0.0693 0.1527 0.6721 0.035 Uiso calc 1 . .
    B B1 0.26579(10) 0.03753(10) -0.0181(4) 0.0220(4) Uani d 1 . .
    C C3 0.30411(9) -0.00146(9) -0.2242(4) 0.0220(4) Uani d 1 . .
    C C4 0.28147(9) -0.05701(9) -0.3271(4) 0.0262(4) Uani d 1 . .
    H H4 0.2426 -0.0727 -0.2700 0.031 Uiso calc 1 . .
    C C12 0.06564(9) 0.09191(9) 0.3700(4) 0.0286(5) Uani d 1 . .
    H H12 0.0219 0.0868 0.3758 0.034 Uiso calc 1 . .
    N N1 0.37087(8) -0.07118(8) -0.6036(3) 0.0268(4) Uani d 1 . .
    C C2 0.36184(9) 0.01756(9) -0.3191(4) 0.0246(4) Uani d 1 . .
    H H2A 0.3801 0.0547 -0.2555 0.030 Uiso calc 1 . .
    C C9 0.19006(10) 0.18127(9) 0.7109(4) 0.0277(5) Uani d 1 . .
    H H9 0.1670 0.2039 0.8380 0.033 Uiso calc 1 . .
    C C8 0.25310(10) 0.18841(9) 0.6969(4) 0.0279(4) Uani d 1 . .
    H H8 0.2732 0.2164 0.8132 0.033 Uiso calc 1 . .
    H H3 0.1804(12) 0.0058(12) -0.125(6) 0.042(7) Uiso d 1 . .
    H H2 0.3364(11) 0.0870(10) 0.167(5) 0.028(6) Uiso d 1 . .
loop_
    _atom_site_aniso_label
    _atom_site_aniso_U_11
    _atom_site_aniso_U_22
    _atom_site_aniso_U_33
    _atom_site_aniso_U_12
    _atom_site_aniso_U_13
    _atom_site_aniso_U_23
    N3 0.0236(8) 0.0238(8) 0.0225(8) 0.0017(6) -0.0004(7) -0.0003(7)
    C7 0.0272(9) 0.0252(9) 0.0233(10) 0.0016(8) -0.0001(8) 0.0025(8)
    C1 0.0229(9) 0.0263(9) 0.0317(10) 0.0004(8) 0.0016(9) 0.0004(9)
    N2 0.0203(8) 0.0225(7) 0.0223(8) 0.0012(6) 0.0012(7) 0.0008(7)
    C13 0.0254(10) 0.0260(9) 0.0287(10) -0.0001(8) 0.0002(9) 0.0042(9)
    C10 0.0313(10) 0.0235(9) 0.0216(10) 0.0058(8) 0.0042(8) 0.0068(8)
    C15 0.0262(9) 0.0202(8) 0.0193(9) 0.0045(7) 0.0022(8) 0.0053(7)
    C5 0.0272(10) 0.0245(9) 0.0301(10) -0.0008(8) -0.0020(9) -0.0043(8)
    C6 0.0270(9) 0.0200(8) 0.0183(9) 0.0027(7) 0.0016(8) 0.0050(8)
    C14 0.0271(9) 0.0209(9) 0.0214(9) 0.0025(7) 0.0018(8) 0.0057(8)
    C11 0.0301(10) 0.0283(10) 0.0278(11) 0.0088(8) 0.0094(9) 0.0068(8)
    B1 0.0254(10) 0.0194(9) 0.0212(10) 0.0027(8) 0.0001(9) 0.0041(9)
    C3 0.0227(9) 0.0228(9) 0.0204(9) 0.0030(7) -0.0033(7) 0.0017(7)
    C4 0.0223(9) 0.0274(9) 0.0290(10) -0.0008(8) -0.0003(8) 0.0000(9)
    C12 0.0248(9) 0.0290(10) 0.0319(11) 0.0044(8) 0.0051(9) 0.0092(9)
    N1 0.0272(9) 0.0263(8) 0.0270(9) 0.0038(7) -0.0015(7) -0.0034(7)
    C2 0.0253(9) 0.0210(9) 0.0276(10) -0.0009(8) -0.0009(8) -0.0012(8)
    C9 0.0383(11) 0.0243(10) 0.0205(10) 0.0092(8) 0.0042(9) 0.0014(8)
    C8 0.0387(11) 0.0223(9) 0.0226(10) 0.0035(8) -0.0019(9) 0.0010(8)
_geom_special_details
;
 All esds (except the esd in the dihedral angle between two l.s. planes)
 are estimated using the full covariance matrix.  The cell esds are taken
 into account individually in the estimation of esds in distances, angles
 and torsion angles; correlations between esds in cell parameters are only
 used when they are defined by crystal symmetry.  An approximate (isotropic)
 treatment of cell esds is used for estimating esds involving l.s. planes.
;
loop_
    _geom_bond_atom_site_label_1
    _geom_bond_atom_site_label_2
    _geom_bond_site_symmetry_2
    _geom_bond_distance
    _geom_bond_publ_flag
    N3 C14 . 1.399(3) ?
    N3 B1 . 1.418(3) ?
    N3 H3 . 0.93(3) ?
    C7 H7 . 0.9500 ?
    C7 C6 . 1.384(3) ?
    C7 C8 . 1.408(3) ?
    C1 H1 . 0.9500 ?
    C1 N1 . 1.339(3) ?
    C1 C2 . 1.389(3) ?
    N2 C6 . 1.401(2) ?
    N2 B1 . 1.411(3) ?
    N2 H2 . 0.93(2) ?
    C13 H13 . 0.9500 ?
    C13 C14 . 1.380(3) ?
    C13 C12 . 1.405(3) ?
    C10 C15 . 1.431(3) ?
    C10 C11 . 1.423(3) ?
    C10 C9 . 1.416(3) ?
    C15 C6 . 1.425(3) ?
    C15 C14 . 1.426(3) ?
    C5 H5 . 0.9500 ?
    C5 C4 . 1.389(3) ?
    C5 N1 . 1.335(3) ?
    C11 H11 . 0.9500 ?
    C11 C12 . 1.372(3) ?
    B1 C3 . 1.578(3) ?
    C3 C4 . 1.396(3) ?
    C3 C2 . 1.397(3) ?
    C4 H4 . 0.9500 ?
    C12 H12 . 0.9500 ?
    C2 H2A . 0.9500 ?
    C9 H9 . 0.9500 ?
    C9 C8 . 1.370(3) ?
    C8 H8 . 0.9500 ?
loop_
    _geom_angle_atom_site_label_1
    _geom_angle_atom_site_label_2
    _geom_angle_atom_site_label_3
    _geom_angle_site_symmetry_1
    _geom_angle_site_symmetry_3
    _geom_angle
    _geom_angle_publ_flag
    C14 N3 B1 . . 123.02(17) ?
    C14 N3 H3 . . 118.1(17) ?
    B1 N3 H3 . . 118.8(17) ?
    C6 C7 H7 . . 119.9 ?
    C6 C7 C8 . . 120.13(18) ?
    C8 C7 H7 . . 119.9 ?
    N1 C1 H1 . . 118.0 ?
    N1 C1 C2 . . 123.90(18) ?
    C2 C1 H1 . . 118.0 ?
    C6 N2 B1 . . 122.82(16) ?
    C6 N2 H2 . . 112.8(15) ?
    B1 N2 H2 . . 124.4(15) ?
    C14 C13 H13 . . 119.9 ?
    C14 C13 C12 . . 120.1(2) ?
    C12 C13 H13 . . 119.9 ?
    C11 C10 C15 . . 118.62(19) ?
    C9 C10 C15 . . 118.83(18) ?
    C9 C10 C11 . . 122.54(18) ?
    C6 C15 C10 . . 119.37(18) ?
    C6 C15 C14 . . 121.14(17) ?
    C14 C15 C10 . . 119.49(17) ?
    C4 C5 H5 . . 118.0 ?
    N1 C5 H5 . . 118.0 ?
    N1 C5 C4 . . 124.06(18) ?
    C7 C6 N2 . . 121.89(17) ?
    C7 C6 C15 . . 119.97(17) ?
    N2 C6 C15 . . 118.14(16) ?
    N3 C14 C15 . . 117.81(16) ?
    C13 C14 N3 . . 122.15(18) ?
    C13 C14 C15 . . 120.03(18) ?
    C10 C11 H11 . . 119.9 ?
    C12 C11 C10 . . 120.23(18) ?
    C12 C11 H11 . . 119.9 ?
    N3 B1 C3 . . 120.36(18) ?
    N2 B1 N3 . . 117.04(18) ?
    N2 B1 C3 . . 122.60(17) ?
    C4 C3 B1 . . 121.57(17) ?
    C4 C3 C2 . . 115.74(18) ?
    C2 C3 B1 . . 122.68(17) ?
    C5 C4 C3 . . 120.12(18) ?
    C5 C4 H4 . . 119.9 ?
    C3 C4 H4 . . 119.9 ?
    C13 C12 H12 . . 119.3 ?
    C11 C12 C13 . . 121.46(18) ?
    C11 C12 H12 . . 119.3 ?
    C5 N1 C1 . . 116.03(17) ?
    C1 C2 C3 . . 120.15(17) ?
    C1 C2 H2A . . 119.9 ?
    C3 C2 H2A . . 119.9 ?
    C10 C9 H9 . . 119.7 ?
    C8 C9 C10 . . 120.51(19) ?
    C8 C9 H9 . . 119.7 ?
    C7 C8 H8 . . 119.4 ?
    C9 C8 C7 . . 121.19(19) ?
    C9 C8 H8 . . 119.4 ?
loop_
    _geom_torsion_atom_site_label_1
    _geom_torsion_atom_site_label_2
    _geom_torsion_atom_site_label_3
    _geom_torsion_atom_site_label_4
    _geom_torsion_site_symmetry_1
    _geom_torsion_site_symmetry_2
    _geom_torsion_site_symmetry_3
    _geom_torsion_site_symmetry_4
    _geom_torsion
    _geom_torsion_publ_flag
    N3 B1 C3 C4 . . . . -23.9(3) ?
    N3 B1 C3 C2 . . . . 154.92(19) ?
    N2 B1 C3 C4 . . . . 156.09(19) ?
    N2 B1 C3 C2 . . . . -25.1(3) ?
    C10 C15 C6 C7 . . . . -0.8(3) ?
    C10 C15 C6 N2 . . . . 178.65(16) ?
    C10 C15 C14 N3 . . . . -178.38(17) ?
    C10 C15 C14 C13 . . . . 1.0(3) ?
    C10 C11 C12 C13 . . . . 0.9(3) ?
    C10 C9 C8 C7 . . . . -0.8(3) ?
    C15 C10 C11 C12 . . . . -1.7(3) ?
    C15 C10 C9 C8 . . . . 0.5(3) ?
    C6 C7 C8 C9 . . . . 0.3(3) ?
    C6 N2 B1 N3 . . . . -0.3(3) ?
    C6 N2 B1 C3 . . . . 179.77(16) ?
    C6 C15 C14 N3 . . . . 1.4(3) ?
    C6 C15 C14 C13 . . . . -179.24(18) ?
    C14 N3 B1 N2 . . . . 0.6(3) ?
    C14 N3 B1 C3 . . . . -179.47(17) ?
    C14 C13 C12 C11 . . . . 0.9(3) ?
    C14 C15 C6 C7 . . . . 179.45(17) ?
    C14 C15 C6 N2 . . . . -1.1(3) ?
    C11 C10 C15 C6 . . . . -179.01(17) ?
    C11 C10 C15 C14 . . . . 0.7(3) ?
    C11 C10 C9 C8 . . . . 179.81(19) ?
    B1 N3 C14 C13 . . . . 179.50(19) ?
    B1 N3 C14 C15 . . . . -1.1(3) ?
    B1 N2 C6 C7 . . . . 179.99(18) ?
    B1 N2 C6 C15 . . . . 0.5(3) ?
    B1 C3 C4 C5 . . . . 178.49(18) ?
    B1 C3 C2 C1 . . . . -178.13(18) ?
    C4 C5 N1 C1 . . . . -0.6(3) ?
    C4 C3 C2 C1 . . . . 0.7(3) ?
    C12 C13 C14 N3 . . . . 177.53(17) ?
    C12 C13 C14 C15 . . . . -1.8(3) ?
    N1 C1 C2 C3 . . . . -1.1(3) ?
    N1 C5 C4 C3 . . . . 0.3(3) ?
    C2 C1 N1 C5 . . . . 0.9(3) ?
    C2 C3 C4 C5 . . . . -0.4(3) ?
    C9 C10 C15 C6 . . . . 0.3(3) ?
    C9 C10 C15 C14 . . . . -179.93(16) ?
    C9 C10 C11 C12 . . . . 179.00(18) ?
    C8 C7 C6 N2 . . . . -178.96(17) ?
    C8 C7 C6 C15 . . . . 0.5(3) ?
loop_
    _geom_hbond_atom_site_label_D
    _geom_hbond_atom_site_label_H
    _geom_hbond_atom_site_label_A
    _geom_hbond_site_symmetry_A
    _geom_hbond_distance_DH
    _geom_hbond_distance_HA
    _geom_hbond_distance_DA
    _geom_hbond_angle_DHA
    _geom_hbond_publ_flag
    N2 H2 N1 6_554 0.93(2) 2.21(2) 3.113(2) 162(2) yes
_shelx_space_group_comment
;
The symmetry employed for this shelxl refinement is uniquely defined
by the following loop, which should always be used as a source of
symmetry information in preference to the above space-group names.
They are only intended as comments.
;
_shelx_estimated_absorpt_T_min     0.881
_shelx_estimated_absorpt_T_max     0.968
_shelx_hkl_file
;
   0   0  -2   23.31    2.08
   0   0   2   28.21    2.59
   0   0  -4  104.18    6.34
   0   0   4  102.94    7.03
   0   0   4  113.17    7.23
   0   0   6  861.06   26.01
   0   1  -1  422.97   12.54
   0   1   1  434.74   11.70
   0  -1  -1  437.16   11.68
  -1   0  -1  450.74   12.37
   0  -1   1  434.26   11.68
   0   1  -1  430.37   11.69
  -1   0   1  425.38   12.84
   0  -1   1  449.65   12.78
   0  -1   3  320.71   12.30
   1   0  -3  303.21   11.36
  -1   0   3  297.47   12.08
   0   1  -3  297.50   11.17
  -1   0  -3  313.67   11.04
   0  -1  -3  301.16   11.16
   0  -1   5   46.22    4.78
  -1   0   5   49.84    5.16
   1   0   5   51.44    5.12
   1  -1   0    7.58    0.53
  -1  -1   2  244.94    9.06
  -1   1  -2  241.84    8.41
  -1  -1  -2  252.41    8.36
   1   1  -2  253.92    8.75
   1  -1   2  256.69    9.13
   1   1  -4   16.24    3.11
  -1  -1   4   16.48    3.49
  -1  -1   4   23.01    3.60
   1  -1  -4   14.79    2.65
   1  -1   4   19.64    3.39
  -1   1  -4   16.38    2.78
  -1  -1   6  118.32    5.88
   1  -1   6  120.17    5.85
  -2   1  -1   49.72    2.28
   1   2  -1   54.09    2.53
  -1  -2   1   46.78    2.58
   1   2   1   45.24    2.42
   2  -1   1   49.38    1.92
   2  -1  -1   51.54    1.91
  -1  -2   3   30.98    3.43
  -2   1  -3   37.28    3.13
   1   2  -3   44.86    3.56
  -1  -2  -3   40.68    3.11
   2  -1  -3   41.78    3.52
   1   2   5  103.75    7.08
   2  -1   5  103.97    6.94
  -1  -2   5  100.81    7.11
   2   0   0  172.84    5.06
   0  -2   0  164.38    4.98
  -2   0   2  133.87    6.05
   0  -2   2  129.32    5.85
  -2   0  -2  136.15    5.14
   0   2   2  120.52    5.74
   2   0  -4  186.99    9.21
   0   2  -4  175.62    9.03
   0  -2   4  195.12    9.75
   0   2   4  179.30    9.54
  -2   0   4  200.48   10.05
   2   0  -4  181.46    9.05
   2   0   4  182.78    9.55
   0  -2   4  172.64    9.44
  -2   0   6    6.14    1.84
   0   2   6    8.64    1.91
   2   0   6    7.30    1.92
   0  -2   6    8.62    1.96
  -2  -1  -1 1277.93   33.96
   1  -2   1 1243.83   34.61
   1  -2   1 1283.97   33.93
  -1   2  -1 1283.48   34.53
   1  -2  -1 1251.81   33.90
  -1   2   1 1258.69   34.70
   2   1  -3   39.06    3.51
  -1   2   3   42.10    3.92
  -2  -1  -3   37.27    3.01
  -2  -1  -3   42.70    3.09
  -1   2  -3   40.72    3.49
   1  -2  -3   42.62    3.41
  -2  -1   3   40.02    3.86
   1  -2   5  565.15   19.92
  -1   2   5  523.34   19.69
  -2  -1   5  499.65   19.66
   2  -2   0 1661.68   44.42
   2   2  -2  111.79    4.99
  -2  -2   2  102.26    5.08
  -2   2  -2  103.12    4.59
  -2   2   2   96.52    5.05
  -2  -2  -2  109.25    4.26
   2  -2   4   19.25    3.33
   2  -2   4   16.03    3.24
  -2   2   4   12.73    3.05
  -2  -2   4   18.74    3.18
   2   2  -4   15.96    2.92
   2  -2  -4   11.50    2.39
   2   2   4   11.53    3.00
  -2   2  -4   14.33    2.57
  -2  -2   4   20.33    3.47
   2  -2   6  146.13    6.51
  -2   2   6  143.99    6.61
  -2  -2   6  147.24    6.63
   2   2   6  147.10    6.52
  -3   2  -1  853.84   23.71
   3  -2   1  845.01   23.50
   3  -2  -1  864.42   23.51
   2   3  -1  860.09   24.04
  -2  -3   3   40.58    3.97
  -3   2   3   41.18    3.98
   2   3  -3   39.66    3.67
  -3   2  -3   47.44    3.52
   3  -2  -3   49.20    3.92
  -3   2   5  187.14    9.95
   3  -2   5  201.90    9.81
  -2  -3   5  175.50    9.54
   2   3   5  187.74    9.64
   1   3   0 2023.49   53.17
   1   3   0 1976.14   53.58
   3  -1   0 2002.00   53.58
   1   3   2   52.39    3.36
  -1  -3   2   42.94    1.57
  -1  -3   2   43.92    3.13
   1   3  -2   49.53    3.12
  -3   1  -2   41.18    2.72
   3  -1   4    6.21    2.46
   1   3  -4    1.78    1.95
   3  -1  -4    4.78    2.09
  -1  -3   4    5.72    2.62
   3  -1   4    4.83    2.60
   1   3   4    2.97    2.40
  -1  -3   4    1.14    2.57
  -1  -3   6   80.35    4.57
   1   3   6   79.86    4.50
   3  -1   6   78.61    4.50
  -3   0  -1  228.59    6.90
   0   3   1  232.99    7.31
   0  -3   1  238.90    7.35
   0  -3   1  240.66    6.92
   0  -3  -1  230.14    6.88
   3   0  -1  216.90    6.91
   3   0   1  230.33    6.98
   3   0  -3   36.35    3.50
  -3   0  -3   38.82    3.13
   0   3  -3   44.47    3.64
   0  -3  -3   49.46    3.51
  -3   0   3   40.11    3.92
   0  -3   5   38.65    4.44
  -3   0   5   43.93    4.71
   0   3   5   40.24    4.57
   3   0   5   48.65    4.71
   3   1   0 1536.13   41.37
   1  -3   0 1537.58   41.27
   1  -3   2  166.09    5.01
   1  -3   2  179.66    7.11
  -3  -1  -2  183.81    6.21
  -3  -1   2  163.54    7.25
  -1   3   2  183.74    7.09
   3   1  -2  184.51    7.02
  -1   3  -2  180.62    6.81
  -3  -1  -2  184.20    6.04
  -1   3  -4   85.77    5.97
  -3  -1   4   86.90    6.31
  -1   3   4   82.83    6.27
   3   1  -4   86.07    6.07
   1  -3   4   85.71    6.25
  -1   3   6   74.28    4.33
  -3  -1   6   69.87    4.34
   1  -3   6   70.26    4.23
  -3  -2  -1 5028.92  135.12
  -2   3  -1 5185.52  136.09
  -3  -2  -1 5205.82  135.02
   2  -3   1 5026.95  135.62
   2  -3  -1 5185.01  135.65
  -2   3   3   76.65    5.25
   3   2  -3   74.72    4.97
  -3  -2  -3   76.29    4.18
  -2   3  -3   72.52    4.63
  -3  -2   3   82.26    5.47
   2  -3   5  107.46    6.97
  -2   3   5   92.68    6.76
   3   2   5  102.08    6.91
  -3  -2   5  103.02    7.01
   3  -3   0 1771.58   47.72
   3  -3   2 1138.67   31.36
   3  -3  -2 1112.78   31.31
  -3   3   2 1201.40   33.50
   3   3  -2 1114.53   33.00
  -3  -3   2 1133.19   31.21
  -3   3  -2 1212.44   32.74
  -3  -3  -2 1169.43   31.64
  -3  -3   2 1235.66   33.63
   3   3   4   32.44    3.97
   3  -3  -4   32.01    3.83
   3   3  -4   29.16    3.90
  -3   3  -4   32.79    3.56
  -3  -3   4   40.10    4.40
   3  -3   4   36.83    4.28
   3  -3   4   33.79    4.25
   3  -3   6   36.43    2.90
   3   3   6   41.76    3.03
  -3  -3   6   34.06    2.97
  -3   3   6   36.48    3.02
   4  -3  -1  405.16   12.38
  -4   3  -1  417.80   12.49
   4  -3   1  432.77   12.51
   3   4  -3   27.68    3.14
  -4   3  -3   26.91    2.78
  -3  -4   3   26.30    3.27
  -4   3   3   23.54    3.18
   3   4  -5  109.37    6.93
  -3  -4   5  130.29    7.71
   3   4   5  112.75    7.09
   4  -3   5  123.48    7.30
  -4   3   5  124.29    7.69
   2   4   0 1848.44   50.66
   2   4   0 1947.94   51.38
   4  -2   0 1987.91   51.38
   4  -2   2   72.43    2.91
   4  -2  -2   63.03    2.80
  -2  -4   2   64.14    3.93
  -4   2   2   77.31    4.58
   2   4  -2   77.05    4.09
  -2  -4   2   69.77    2.80
  -2  -4  -2   70.65    2.79
  -4   2  -2   67.72    3.59
   4  -2  -4   13.28    2.81
   2   4  -4   15.34    3.13
  -2  -4   4   12.05    3.07
   4  -2   4    8.46    2.66
  -2  -4   4   12.83    3.00
  -4   2   4   15.88    3.36
   4  -2   4   13.86    2.98
   2   4   4   13.42    2.96
  -4   2   6   20.58    2.42
   2   4   6   24.43    2.40
  -2  -4   6   22.30    2.41
   4  -2   6   29.51    2.61
  -4   1  -1 1177.32   31.76
   4  -1   1 1132.21   31.95
  -1  -4   1 1122.94   32.02
   1   4   1 1175.48   31.84
   4  -1  -1 1203.48   32.03
   1   4  -1 1184.74   31.84
   1   4  -3  173.10    7.96
  -1  -4  -3  162.22    7.03
   4  -1  -3  159.65    7.93
  -4   1  -3  171.85    7.29
   4  -1   5  188.84    9.57
   1   4   5  170.78    9.23
  -1  -4   5  185.72    9.52
   4   0   0  727.07   20.07
   0  -4   0  725.18   19.95
   0   4   0  700.47   19.55
   0   4   2  353.05   11.47
   0  -4   2  324.07   11.40
  -4   0  -2  334.84   10.52
   0   4  -2  331.93   11.24
   0  -4   2  321.82    9.59
   4   0  -4  143.01    8.17
   4   0   4  149.44    8.46
  -4   0   4  163.61    9.45
   0  -4   4  169.39    9.01
   0   4  -4  149.98    8.26
   0  -4   4  154.44    8.57
   0   4   4  136.88    8.21
   4   0   6   15.73    2.17
   0   4   6   13.62    1.99
   0  -4   6   13.54    2.01
  -4   0   6   19.63    2.44
  -1   4   1 9636.07  258.57
   1  -4  -1 9764.72  258.41
  -4  -1  -1 9999.00  257.92
   1  -4   1 9753.37  258.39
  -1   4  -1 9611.70  258.83
  -4  -1  -3  335.22   11.38
   4   1  -3  346.79   12.85
  -4  -1   3  328.97   13.20
  -1   4   3  323.84   12.88
  -1   4  -3  322.08   12.27
  -4  -1   5  105.58    7.23
  -1   4   5  113.38    7.17
   1  -4   5  114.95    7.22
   4   2   0  417.83   11.77
   2  -4   0  434.49   12.39
   2  -4   2  219.31    6.67
   2  -4  -2  202.99    6.59
  -2   4   2  207.68    8.09
  -4  -2   2  215.99    8.65
  -2   4  -2  210.37    7.95
   4   2  -2  211.95    8.17
  -4  -2  -2  221.33    7.01
  -4  -2   4   39.65    4.75
  -2   4   4   33.94    4.26
   4   2   4   37.71    4.25
   2  -4   4   29.70    3.98
   2  -4   4   34.11    4.16
  -4  -2   4   30.31    3.91
  -2   4   4   30.46    3.60
  -2   4  -4   26.82    3.41
   2  -4   6   72.89    4.08
   4   2   6   77.26    4.28
  -4  -2   6   74.53    4.32
  -2   4   6   71.78    4.13
   3  -4   1  719.26   19.90
   3  -4  -1  709.97   19.89
  -3   4  -1  674.56   20.05
  -4  -3   3  136.28    7.47
  -3   4  -3  131.93    6.56
   4   3  -3  135.58    7.03
  -3   4   3  128.57    7.10
  -3   4   5   11.82    2.76
  -4  -3   5   11.43    2.73
   4   3  -5   11.25    2.68
   4   3   5   10.86    2.72
   3  -4   5   13.88    2.89
   4  -4   0  168.17    5.94
  -4   4   2  238.38    9.44
  -4  -4   2  245.81    9.62
   4   4  -2  241.80    9.31
  -4   4  -2  258.86    9.02
   4  -4   2  255.13    8.04
   4  -4  -2  242.31    7.99
   4   4  -4   44.94    4.74
   4  -4   4   55.99    5.18
   4  -4  -4   50.30    4.74
   4   4   4   46.07    4.49
  -4   4  -4   48.24    4.33
   4  -4   4   53.62    4.97
  -4  -4   4   57.05    5.13
   4   4  -4   43.38    4.49
   4  -4   6   63.29    3.55
  -4  -4   6   60.05    3.63
  -4   4   6   55.14    3.44
   5  -4  -1 1141.94   31.54
  -5   4  -1 1156.56   31.49
   5  -4   1 1115.07   31.52
   4   5  -1 1089.52   31.61
  -5   4   3   32.34    3.71
  -4  -5   3   43.43    4.05
   5  -4   3   39.16    3.71
  -5   4  -3   35.67    3.23
   5  -4   5   21.96    3.38
   4   5   5   22.70    3.25
  -4  -5   5   22.50    3.44
  -5   4   5   15.98    3.11
   4   5  -5   23.03    3.22
  -5   4   5   18.30    2.74
   3   5   0  118.32    4.67
   3   5   0  119.13    3.84
   5  -3   0  109.17    4.56
   5  -3  -2 2187.51   61.21
  -3  -5  -2 2250.72   61.04
  -3  -5   2 2238.94   61.02
   3   5  -2 2307.17   62.68
  -3  -5   2 2356.15   62.70
   5  -3   2 2299.48   61.23
  -5   3  -2 2251.42   61.83
   3   5   4   26.72    3.66
  -3  -5   4   26.23    3.74
  -3  -5   4   34.26    4.24
   5  -3  -4   28.03    3.66
  -5   3   4   41.45    4.75
   3   5  -4   28.15    3.84
   3   5  -4   35.03    3.93
   5  -3   4   32.67    3.92
   5  -3   4   30.24    3.89
  -3  -5   6   11.65    1.73
  -5   3   6   11.13    1.73
   3   5   6    9.90    1.54
   2   5  -1  994.55   27.39
   2   5  -1 1017.71   27.54
   2   5   1  962.85   27.34
   5  -2   1  969.16   27.32
  -2  -5   1  980.84   27.32
   5  -2  -1  968.49   27.31
  -5   2  -1  968.43   27.13
  -2  -5   3  219.58    9.42
  -5   2  -3  204.02    8.12
  -5   2   3  178.35    9.19
   2   5  -3  183.58    8.74
   5  -2   5   40.96    4.26
   2   5  -5   41.81    4.06
  -2  -5   5   50.44    4.71
   2   5   5   44.09    4.43
  -5   2   5   50.93    5.02
   5  -1   0   29.15    1.97
   1   5   0   25.34    1.49
   1   5   0   26.26    1.85
  -1  -5  -2  502.07   14.76
   1   5  -2  497.41   16.19
  -5   1  -2  532.64   15.47
  -1  -5   2  518.56   16.25
  -1  -5   2  517.88   14.79
   1   5   4   12.93    3.03
   1   5  -4   16.95    3.02
   1   5   4   14.40    2.52
  -1  -5   4    8.14    2.96
  -1  -5   4   18.34    3.32
   5  -1   4   15.49    3.09
   5  -1  -4   18.52    3.25
   5  -1   6    9.39    1.78
   1   5   6    6.67    1.50
  -1  -5   6   11.05    1.81
   5   0  -1 3349.37   88.48
   0  -5   1 3391.24   88.20
   0  -5   1 3262.09   88.33
   5   0   1 3335.04   88.51
   0   5   1 3203.31   88.08
   0  -5  -1 3321.39   88.33
  -5   0  -3  526.78   16.78
   5   0  -3  534.42   18.47
  -5   0   3  519.72   18.95
   0   5  -3  555.57   18.32
   0  -5   5   34.51    4.08
  -5   0   5   34.52    4.26
   5   0   5   33.29    3.85
   0   5   5   33.70    3.88
   5   1   0 2950.51   79.79
   1  -5   0 2995.12   79.60
  -1   5   2  145.53    4.88
  -1   5   2  136.00    5.99
  -5  -1  -2  133.08    4.95
  -1   5  -2  125.93    5.89
  -1   5  -2  135.09    4.81
   1  -5   2  141.87    4.85
   1  -5  -2  134.32    4.78
  -1   5  -4   74.46    5.61
   5   1  -4   75.95    5.86
   1  -5   4   73.15    5.83
  -5  -1   4   74.92    6.41
  -1   5   4   69.78    5.25
  -1   5   4   63.91    5.62
  -1   5   6   59.83    3.42
   1  -5   6   56.35    3.40
  -5  -1   6   51.12    3.58
   2  -5  -1 3037.69   78.06
   2  -5   1 2978.92   78.02
  -2   5   1 2811.88   77.87
  -2   5  -1 2810.14   78.19
  -5  -2   3  285.19   12.29
  -2   5  -3  292.32   11.35
  -2   5   3  307.48   12.07
   5   2  -3  287.60   11.79
   2  -5   5   16.23    3.00
   5   2  -5   12.94    2.82
   5   2   5   18.59    3.31
  -2   5   5   12.29    2.85
  -5  -2   5   11.62    2.92
   3  -5   0    1.30    1.20
   5   3   0   -0.05    0.68
  -3   5   2  209.47    8.26
   3  -5   2  215.06    7.12
  -3   5  -2  219.46    8.19
   5   3  -2  222.82    8.53
   3  -5  -2  205.29    7.07
  -5  -3   4   19.87    3.33
   3  -5   4   14.70    3.05
   5   3  -4   22.14    3.28
   5   3  -4   16.39    3.18
  -3   5   4   22.06    3.53
  -3   5   4   21.18    3.20
   3  -5   4   22.32    3.51
   5   3   4   22.37    3.54
  -5  -3   4   21.25    3.85
  -3   5  -4   17.23    2.89
  -5  -3   6   29.39    2.60
  -3   5   6   33.39    2.53
   3  -5   6   31.97    2.45
   4  -5  -1  112.99    4.64
   5   4  -1  102.99    4.68
   4  -5   1  114.98    4.64
  -4   5  -1  114.45    4.71
  -4   5  -3  183.84    8.26
   5   4  -3  186.36    8.82
  -4   5   3  193.44    9.03
  -5  -4   3  180.63    9.04
  -5  -4   3  186.07    8.68
  -5  -4   5   48.67    4.72
   4  -5   5   41.52    4.19
   5   4   5   49.42    4.51
  -4   5   5   43.95    3.87
  -4   5   5   46.04    4.51
   5   4  -5   50.30    4.52
   5   4  -5   44.58    4.14
   5  -5   0 1654.31   44.73
   5   5   0 1609.40   43.40
  -5   5  -2  661.66   20.59
   5  -5   2  727.59   19.97
   5  -5  -2  663.71   19.80
  -5   5   2  692.80   21.46
  -5  -5   2  613.29   21.12
   5  -5   4   91.32    6.47
  -5  -5   4   85.80    6.82
  -5   5   4   88.96    6.98
  -5  -5   4   84.51    6.36
   5   5   4   91.28    6.35
   5   5  -4   99.70    6.57
   5  -5   4   97.89    6.64
   5   5  -4   95.81    6.45
   5   5  -4   86.35    6.60
   5   5  -4   94.95    6.56
   5  -5  -4   83.45    6.45
  -5   5   6   62.27    3.27
  -5  -5   6   60.54    3.41
   6  -5  -1  679.50   20.43
   6  -5   1  695.08   20.45
  -6   5   3  109.52    6.98
  -5  -6   3  108.98    6.42
  -6   5  -3  124.85    6.36
   5   6  -3  130.37    7.24
   5   6  -3  127.91    7.20
   6  -5   3  115.50    6.72
  -5  -6   3  122.10    7.09
   5   6  -5   47.36    4.52
   5   6  -5   50.05    4.20
  -6   5   5   42.54    4.03
   5   6  -5   45.62    4.16
   6  -5   5   50.23    4.33
  -6   5   5   45.74    4.42
  -5  -6   5   51.48    4.60
   5   6   5   56.09    4.44
   5   6  -5   43.96    4.38
   4   6   0  121.37    4.08
   6  -4   0  121.01    5.11
   6  -4  -2   19.08    2.05
   6  -4   2   19.19    1.95
  -6   4  -2   23.02    2.35
  -4  -6   2   22.27    1.97
  -4  -6   2   19.68    2.48
  -4  -6   4  141.78    8.40
   4   6  -4  163.44    8.95
   6  -4   4  158.39    8.47
   6  -4  -4  145.34    8.63
   4   6  -4  155.39    8.89
   6  -4   4  132.57    8.07
  -4  -6   4  144.08    8.34
  -6   4   4  156.72    9.27
   4   6  -4  151.35    8.43
   4   6   4  152.19    8.22
  -4  -6   6    1.49    1.07
  -6   4   6    0.40    1.03
   6  -3   1   19.47    1.98
   3   6  -1   20.68    1.88
   6  -3  -1   21.20    1.93
  -6   3  -3  236.46    9.34
   3   6  -3  212.67    9.97
  -3  -6   3  252.01   10.52
  -6   3   3  230.69   10.76
   3   6   5   21.43    3.16
   3   6  -5   16.79    3.07
   3   6  -5   14.15    2.86
  -3  -6   5   19.39    3.27
   3   6  -5   16.02    2.71
  -6   3   5   19.34    3.35
  -6   3   5   12.79    2.34
   6  -3   5   18.04    3.04
   2   6   0  202.84    7.08
   2   6   0  195.88    6.28
   6  -2   0  215.87    7.16
   6  -2  -2  136.94    5.51
  -6   2  -2  144.84    5.74
  -2  -6   2  141.11    6.19
  -2  -6   2  148.38    5.40
   6  -2   2  139.25    5.48
  -2  -6  -2  144.31    5.38
  -2  -6   4  100.34    7.07
   2   6  -4   94.51    6.63
   6  -2  -4   86.32    6.55
  -2  -6   4   82.90    6.37
   6  -2   4   98.10    6.59
   6  -2   4   92.74    6.34
   2   6   4   90.04    5.77
   2   6   4   93.11    6.36
  -6   2   4   95.10    7.20
  -6   2   6    0.65    1.19
  -2  -6   6   -1.14    1.12
   2   6   6    0.69    1.06
  -1  -6   1 1012.65   27.38
   1   6   1  980.33   27.82
  -1  -6   1  987.25   27.87
   6  -1   1  980.32   28.02
   6  -1  -1  983.20   28.02
   1   6  -1  973.76   27.79
   1   6  -1 1008.27   27.97
  -1  -6  -1  983.71   27.83
   6  -1   3   46.51    4.25
   1   6  -3   50.77    4.28
   6  -1  -3   58.95    4.60
   1   6   5   39.02    4.02
   1   6  -5   45.95    4.29
   6  -1   5   40.91    4.25
  -1  -6   5   39.88    4.43
  -1  -6   5   40.27    4.11
   6   0   0   94.64    4.24
   0  -6   0   97.74    4.20
   0  -6   2   81.01    4.39
  -6   0  -2   89.30    3.71
   0  -6   2   81.99    3.58
   0   6  -2   77.57    4.46
   0   6  -2   78.93    3.57
   0   6   2   81.88    3.61
   0  -6  -2   83.72    3.63
  -6   0   4  338.87   15.05
   0  -6   4  324.43   14.17
   0   6   4  328.26   13.17
   0   6  -4  312.67   13.70
   0   6   4  315.95   13.47
   6   0   4  320.23   13.75
   6   0  -4  343.11   14.25
   0  -6   4  351.08   14.08
   0  -6   6   19.42    1.87
   0   6   6   16.16    1.78
  -6   0   6   13.71    2.02
   1  -6  -1 1815.97   49.86
  -1   6   1 1831.61   49.35
   1  -6   1 1843.72   49.89
  -6  -1   3  196.95    9.64
  -1   6  -3  186.38    8.57
   6   1  -3  189.35    8.98
  -6  -1   5   40.26    4.51
  -1   6   5   53.01    4.63
   1  -6   5   47.77    4.37
  -1   6  -5   42.66    4.14
   2  -6   0   29.52    2.34
   2  -6   2   32.51    2.18
  -2   6  -2   31.97    2.83
  -2   6   2   29.01    2.59
   2  -6  -2   37.36    2.25
  -2   6   4   85.66    6.22
  -6  -2   4   97.77    6.48
  -2   6   4   86.95    6.13
   6   2   4   86.63    6.35
   2  -6   4   83.53    6.24
   6   2  -4   93.58    6.74
  -2   6  -4   84.10    6.16
  -6  -2   4   87.85    7.02
   6   2  -4   90.59    6.24
   2  -6   4   95.98    6.84
   2  -6   6   29.23    2.18
  -6  -2   6   27.66    2.51
   6   3  -1   92.49    4.40
   3  -6  -1  109.54    4.52
  -3   6  -1  103.57    4.51
   3  -6   1  104.15    4.42
  -3   6  -3   87.64    5.39
  -3   6   3   85.17    5.59
  -6  -3   3   80.36    5.87
   6   3  -3   84.53    5.70
   6   3   5   26.56    3.45
  -3   6   5   27.81    3.51
   3  -6   5   23.98    3.26
  -6  -3   5   19.99    3.37
   6   3  -5   22.76    3.40
  -3   6   5   20.03    2.74
   4  -6   0   55.14    3.14
   4  -6   2  387.63   12.09
   4  -6  -2  372.53   12.00
  -4   6   2  393.85   13.13
  -4   6  -2  372.92   12.91
  -4   6   4   71.77    5.82
   4  -6   4   92.91    6.45
   6   4   4   86.36    6.13
   4  -6   4   74.58    5.67
   6   4  -4   81.99    6.08
  -6  -4   4   79.40    5.88
   6   4  -4   77.59    5.66
   6   4  -4   69.06    5.95
  -4   6  -4   70.88    5.54
   6   4  -4   62.01    5.41
  -6  -4   4   73.85    6.37
   6   4  -4   91.10    6.24
  -6  -4   6   29.45    2.42
   5  -6  -1  399.01   12.63
   5  -6   1  380.15   12.53
   6   5  -1  392.93   12.53
  -6  -5   3   41.05    4.01
   6   5  -3   44.92    4.19
   6   5  -3   45.01    4.26
  -5   6  -3   53.26    4.20
   6   5  -3   62.41    4.78
  -6  -5   3   48.60    4.55
  -5   6   3   51.19    4.50
   6   5  -3   47.43    4.51
  -6  -5   3   63.07    4.81
   5  -6   5   45.38    4.15
   6   5   5   51.68    4.33
   6   5  -5   42.71    4.18
   6   5  -5   42.56    4.24
  -5   6   5   47.08    4.36
  -5   6   5   37.73    3.83
   6   5  -5   39.65    4.36
  -6  -5   5   42.79    4.37
   6   6   0    0.67    0.62
   6  -6   0    1.10    1.29
   6  -6  -2  499.52   15.84
  -6   6   2  492.40   16.96
   6   6  -2  515.97   16.96
  -6   6  -2  512.18   16.50
   6  -6   2  503.01   15.86
  -6  -6   2  524.63   17.19
   6   6  -4    3.85    2.09
   6   6   4    8.01    2.50
   6   6  -4    7.10    2.47
  -6  -6   4    5.20    2.43
  -6   6   4    3.91    2.32
   6   6  -4   -0.42    2.69
   6   6  -4    8.36    2.79
   6  -6   4    6.25    2.41
   6  -6  -4   10.43    2.81
   6  -6   4    4.47    2.23
  -6  -6   4    4.85    2.53
   6   6  -4    2.78    2.09
   7  -6   1  774.87   23.15
   7  -6  -1  761.77   23.09
   7  -6   3   27.73    3.45
  -7   6   3   16.59    3.22
   6   7  -3   26.40    3.41
   7  -6   3   26.56    3.18
   6   7  -3   24.96    3.54
  -7   6   3   22.23    3.45
   6   7  -3   29.82    3.75
   6   7   3   23.37    3.06
  -7   6  -3   23.52    2.84
  -6  -7   3   26.20    3.41
   6   7  -3   23.73    3.46
  -6  -7   3   27.35    3.43
   6   7  -5    6.90    2.10
   6   7   5    5.83    1.97
   6   7  -5    6.79    2.31
  -7   6   5    6.66    2.25
  -6  -7   5    5.04    2.04
  -7   6   5    2.27    1.95
   6   7  -5    2.56    2.16
   7  -6   5    4.58    1.96
   6   7  -5    5.58    2.11
   6   7  -5    4.43    2.18
   5   7   0  315.57    9.37
   7  -5   0  325.87   10.94
  -5  -7   2  660.01   19.88
   7  -5   2  622.88   18.77
   5   7  -4  294.03   13.10
  -5  -7   4  294.38   13.03
   5   7   4  305.96   12.46
   5   7  -4  306.65   13.36
   7  -5  -4  267.32   13.16
   5   7  -4  296.76   13.43
  -5  -7   4  263.40   12.39
  -7   5   4  304.16   13.79
   5   7  -4  293.74   13.23
   7  -5   4  317.23   12.94
   7  -5   4  301.20   12.74
   7  -4  -1  303.37   10.43
   7  -4   1  322.66   10.53
   4   7  -1  298.52   10.10
  -7   4   3  110.13    6.80
  -4  -7   3   82.86    5.78
   4   7   3   91.95    5.75
   4   7  -3  100.39    6.44
   7  -4   3  101.63    6.30
   4   7   3   91.03    5.53
   7  -4   3   88.90    5.63
  -7   4  -3  103.40    5.59
   4   7  -5  192.79    9.56
   4   7  -5  170.17    8.95
  -7   4   5  198.07    9.65
   4   7  -5  187.20    8.95
   4   7   5  202.86    8.99
   4   7  -5  187.19    9.21
  -4  -7   5  209.29    9.49
   7  -4   5  205.84    9.38
  -4  -7   5  212.12    9.83
  -7   4   5  183.54    8.86
   7  -3   0   33.39    2.49
   3   7   0   26.88    2.39
   3   7   0   31.35    1.76
  -3  -7  -2  111.10    4.88
  -3  -7   2  115.00    4.93
   3   7  -2  111.14    5.62
  -7   3  -2  112.75    5.01
  -3  -7   2  111.14    5.43
   7  -3  -2  108.05    5.05
   7  -3   2  107.99    5.02
   7  -3  -4   33.47    4.25
   7  -3   4   30.00    3.94
   7  -3   4   33.30    3.98
  -3  -7   4   33.95    4.12
   3   7  -4   42.66    4.62
  -3  -7   4   40.12    4.43
   3   7   4   36.27    4.01
  -7   3   4   36.93    4.72
   3   7  -4   36.74    4.26
  -7   3   6    3.79    1.26
   2   7   1   26.06    2.23
   2   7  -1   21.16    2.04
   7  -2  -1   24.51    2.31
   7  -2   1   26.01    2.37
   2   7  -1   26.05    2.18
  -2  -7   1   28.88    2.40
  -2  -7  -1   27.39    2.27
  -2  -7   1   23.97    1.76
   7  -2   3   26.66    3.42
  -2  -7   3   35.91    3.64
   2   7   3   28.39    3.18
   2   7  -3   32.74    3.62
  -7   2   3   28.69    3.77
   2   7  -3   27.87    3.29
  -2  -7   5   16.90    3.18
   2   7   5   21.67    3.04
   7  -2   5   21.07    3.24
  -2  -7   5   24.79    3.38
   2   7  -5   23.47    3.24
   2   7  -5   24.90    3.33
  -7   2   5   25.42    3.62
  -7   2   5   18.99    2.65
   2   7  -5   25.00    3.33
   1   7   0  223.82    7.86
   7  -1   0  223.34    8.09
  -1  -7   0  224.39    7.98
  -1  -7   2  452.64   13.65
  -1  -7  -2  421.11   13.53
  -7   1  -2  440.55   13.49
  -1  -7   2  456.67   14.47
  -1  -7   4  230.78   11.04
  -1  -7   4  243.82   11.84
   1   7   4  249.16   11.17
   1   7   4  250.73   10.88
   7  -1  -4  229.77   11.56
   7  -1   4  246.55   11.39
   1   7  -4  239.18   11.54
   7   0   1  748.24   20.85
   0  -7   1  682.80   20.46
   7   0  -1  691.96   20.67
   0   7  -1  685.63   20.48
   0  -7  -1  695.60   20.46
   7   0  -3  344.44   14.07
   7   0   3  351.62   14.04
   0   7   3  370.07   13.75
   0   7  -3  361.66   13.77
  -7   0   3  380.08   15.09
   0   7  -5   61.74    4.93
   7   0   5   77.24    5.55
   0  -7   5   57.02    4.82
  -7   0   5   70.83    5.73
   0   7   5   60.12    4.82
   0  -7   5   59.98    5.29
   7   1   0  117.28    5.09
   1  -7   0  117.35    4.93
  -1   7   2  163.39    6.07
  -1   7   2  165.34    6.62
  -1   7  -2  145.74    6.76
   1  -7   2  154.69    5.99
   1  -7  -2  159.66    6.04
  -1   7  -2  158.81    6.05
   7   1  -4  260.03   11.61
   7   1  -4  263.66   12.33
  -7  -1   4  263.51   13.04
  -1   7   4  283.16   11.90
  -1   7   4  249.38   11.52
   1  -7   4  264.90   11.77
  -7  -1   4  255.14   12.80
  -1   7  -4  251.35   11.77
  -7  -1   6   26.57    2.41
   2  -7  -1  536.59   16.10
   2  -7   1  532.50   16.09
  -2   7   1  528.80   15.29
  -2   7  -3  120.41    6.49
   7   2  -3  123.29    6.57
  -7  -2   3   90.24    6.62
   7   2  -3  103.05    6.22
   7   2  -3  121.88    7.02
   7   2   3  103.29    6.48
  -2   7  -5    6.23    2.07
   2  -7   5   12.13    2.52
   7   2   5   13.30    2.71
  -7  -2   5    4.46    2.44
  -2   7   5    8.13    2.33
   3  -7   0  835.87   24.96
   7   3   0  879.97   23.85
  -3   7   2 1056.59   31.49
   3  -7  -2 1102.55   30.90
  -3   7  -2 1085.27   31.97
   3  -7   2 1104.01   30.92
  -3   7   4   13.49    2.98
   7   3  -4   16.07    2.92
   7   3  -4   12.79    2.69
   7   3   4   14.68    2.88
  -7  -3   4   18.12    3.65
  -7  -3   4   14.28    2.92
  -3   7   4   10.33    2.67
   3  -7   4   10.27    2.52
   3  -7   4   13.37    2.93
  -3   7  -4   12.67    2.75
   7   3  -4   12.34    2.88
   7   3  -4    9.17    2.70
  -7  -3   6    3.89    1.23
  -4   7  -1  863.24   25.50
   4  -7   1  878.25   25.46
   7   4  -1  886.63   25.51
   4  -7  -1  884.23   25.50
   7   4  -3   90.85    5.89
  -4   7   3   95.29    6.01
  -4   7  -3   81.73    5.41
   7   4  -3   89.23    5.83
  -7  -4   3   92.53    6.40
   7   4  -3  100.20    6.20
   7   4  -3   89.21    5.97
  -7  -4   3   92.59    5.65
   7   4  -3   94.92    5.96
  -7  -4   3   94.98    5.96
   7   4  -3   81.42    5.78
   7   4   3   89.53    5.99
  -4   7   5   33.81    3.70
   4  -7   5   37.28    4.08
  -4   7   5   22.40    3.20
   7   4  -5   29.42    3.69
   4  -7   5   30.88    3.39
  -7  -4   5   42.32    4.28
   7   4  -5   34.38    3.68
   7   4   5   33.50    3.62
   5  -7   0  118.83    5.35
  -5   7  -2  745.23   22.91
   7   5  -2  727.72   23.14
  -5   7   2  744.28   22.93
   5  -7   2  739.16   22.08
   5  -7  -2  744.61   22.07
   5  -7   4  189.73    9.85
  -5   7  -4  185.79    9.43
   7   5  -4  180.70    9.81
  -7  -5   4  207.37   10.88
   5  -7   4  198.60    9.52
   7   5  -4  177.54   10.03
  -7  -5   4  194.55    9.66
   7   5  -4  216.29   10.31
   7   5  -4  178.54    9.49
   7   5  -4  199.73    9.72
  -5   7   4  200.19   10.08
  -5   7   4  185.61    9.58
   7   5  -4  188.15    9.75
   7   5   4  193.74    9.60
   6  -7  -1  731.55   21.57
   6  -7   1  685.97   21.40
  -7  -6   3  169.83    8.97
  -7  -6   3  163.03    8.57
  -6   7   3  176.20    8.80
   7   6  -3  181.57    9.11
   7   6  -3  179.01    9.07
  -7  -6   3  152.21    8.29
   7   6  -3  185.07    9.18
  -7  -6   3  190.74    9.33
   7   6   3  176.87    8.40
  -6   7  -3  183.35    8.53
   7   6  -3  163.59    8.70
   7   6  -3  163.07    8.77
   7   6  -5   29.91    3.46
   7   6  -5   30.47    3.32
   7   6  -5   28.26    3.57
  -7  -6   5   28.12    3.55
   7   6   5   25.53    3.14
  -6   7   5   27.34    3.31
  -6   7   5   27.74    3.34
   6  -7   5   32.83    3.36
   7   6  -5   28.09    3.72
   7  -7   0    1.34    1.46
   7   7   0    4.15    0.76
  -7   7   2  177.21    8.07
   7  -7   2  174.66    7.37
   7  -7  -2  177.31    7.40
  -7  -7   4   41.48    4.42
   7   7  -4   31.68    4.16
   7  -7   4   33.22    4.03
   7   7  -4   38.39    4.54
   7   7  -4   44.93    4.64
   7   7   4   39.39    4.10
   7  -7   4   40.63    4.08
   7   7  -4   33.87    4.45
   7   7  -4   41.39    4.46
   7   7  -4   46.41    4.56
   8  -7  -1    6.40    1.90
   8  -7   1    7.62    1.95
   7   8  -1    6.83    1.52
   7   8  -3   93.38    6.63
   7   8  -3   83.31    6.39
   7   8  -3   87.54    6.14
   7   8  -3  107.19    6.99
   8  -7   3  105.44    6.15
   8  -7   3   87.39    5.96
   7   8  -3   99.04    6.72
   7   8  -3   95.66    6.57
   7   8   3   97.66    5.79
  -7  -8   3   87.03    6.11
  -8   7   3   81.28    6.29
  -7  -8   3  102.65    6.70
  -8   7   3   96.39    6.55
   7   8  -5   14.72    2.50
  -8   7   5   18.41    2.71
   7   8  -5   22.23    3.16
   7   8  -5   21.98    2.91
  -7  -8   5   19.51    2.71
   7   8  -5   16.32    2.91
  -8   7   5   13.43    2.61
   7   8  -5   14.65    3.00
   6   8   0   43.34    2.07
   8  -6   0   47.43    3.43
   8  -6   2   56.62    3.74
   8  -6  -2   49.59    3.80
  -6  -8   2   50.70    3.94
   8  -6  -2   44.79    3.43
   6   8  -2   52.33    3.89
   6   8  -4   25.51    3.72
  -6  -8   4   24.18    3.55
   6   8   4   21.00    3.11
   6   8  -4   23.79    3.88
  -6  -8   4   17.94    3.07
   6   8  -4   25.35    3.73
   8  -6   4   20.79    3.13
   6   8  -4   17.46    3.21
   6   8  -4   18.67    3.39
   8  -6   4   21.61    3.41
   8  -5  -1  131.34    6.11
   8  -5   1  139.55    6.20
   5   8  -1  139.20    5.70
   5   8  -3    8.71    2.54
   5   8   3    7.28    2.03
   8  -5   3   11.25    2.49
   5   8  -3    7.01    2.42
  -8   5   3    6.84    2.46
   5   8  -3    8.01    2.28
  -8   5   3    6.88    2.63
  -5  -8   3    5.45    2.13
   8  -5   3   10.71    2.35
   8  -5   3    8.38    2.56
   5   8   5   17.43    2.57
   5   8  -5   18.00    3.09
   8  -5   5   22.58    3.01
  -8   5   5   17.22    2.81
  -5  -8   5   15.97    2.65
   5   8  -5   16.73    2.69
   5   8  -5   20.56    2.96
   5   8  -5   19.22    3.38
  -8   5   5   20.13    3.12
   5   8  -5   20.05    3.07
   5   8  -5   20.51    3.28
   4   8   0    4.33    1.60
   4   8   0    4.91    0.96
   8  -4   0    4.55    1.53
   4   8  -2  220.68    9.31
   8  -4  -2  227.83    9.00
  -4  -8   2  243.62    8.87
  -4  -8  -2  251.44    8.96
   8  -4   2  236.40    9.09
  -4  -8   2  233.67    9.15
  -4  -8   4  177.27    9.30
   4   8  -4  179.76    9.88
   8  -4   4  193.30    9.53
   4   8   4  187.03    8.99
  -8   4   4  170.26   10.23
   8  -4  -4  177.52    9.86
   4   8  -4  187.69   10.06
   4   8  -4  197.87    9.78
   8  -4   4  187.90    9.27
  -4  -8   4  175.37    9.72
   8  -3   1  478.60   15.34
   8  -3  -1  489.42   15.41
   3   8  -1  470.89   14.67
  -3  -8   1  463.84   13.96
   8  -3   1  457.85   14.90
   3   8  -1  466.84   15.01
   3   8   1  478.98   15.07
   8  -3   3   88.75    5.97
  -8   3   3   71.76    5.86
  -3  -8   3   78.84    5.39
   3   8   3   74.95    5.23
   8  -3   3   71.40    4.91
   3   8  -3   70.65    5.60
  -8   3   3   76.97    6.10
   8  -3   3   69.78    5.09
   3   8   3   79.65    5.39
   3   8  -5   15.76    3.03
   3   8  -5   12.82    2.64
  -8   3   5   15.77    3.09
  -3  -8   5   16.66    2.65
   3   8  -5   13.87    2.54
   3   8   5   14.10    2.37
   8  -3   5   16.29    2.73
  -3  -8   5   11.77    2.81
   3   8  -5   12.17    2.53
  -8   3   5   18.29    2.79
   3   8  -5   17.69    2.86
   2   8   0  233.90    8.31
   8  -2   0  218.56    8.47
   2   8  -2   35.48    3.14
  -2  -8  -2   39.28    2.86
  -2  -8   2   34.41    2.89
  -2  -8   2   35.84    2.69
   8  -2  -2   37.48    3.02
   8  -2   2   40.78    2.92
   8  -2  -4   82.42    6.53
  -8   2   4   90.38    7.23
   2   8   4   88.21    5.96
  -2  -8   4   97.67    6.90
   2   8  -4   77.50    6.24
  -8   2   4   93.90    7.30
   8  -2   4   79.51    5.98
   2   8   4   82.71    5.73
  -2  -8   4   87.25    6.15
  -8   2   6   11.66    1.64
   1   8  -1  408.78   12.96
  -1  -8  -1  410.49   13.13
   8  -1   1  406.80   13.31
  -1  -8   1  412.57   13.18
   1   8  -1  417.36   13.13
   1   8   1  397.71   13.02
   8  -1  -1  392.08   13.25
   1   8   3   14.52    2.54
   1   8  -3   11.80    2.48
   8  -1   3   17.63    2.89
   1   8   3   13.61    2.43
   8  -1  -3   14.62    2.92
   8  -1   3   14.68    2.87
   8  -1   3   15.33    2.43
   1   8  -5   24.72    3.43
  -1  -8   5   20.28    2.97
  -1  -8   5   24.71    3.61
   1   8   5   17.94    2.73
   1   8  -5   18.46    3.00
   8  -1   5   20.87    3.05
   1   8  -5   16.38    2.67
   8   0   0  806.07   23.04
   0  -8   0  743.22   22.69
   0  -8  -2  409.83   13.36
   0  -8   2  421.41   13.42
   0   8   2  427.62   13.53
   0   8  -2  433.21   13.58
   0   8   4  452.33   16.83
   0  -8   4  439.62   17.69
   8   0  -4  436.79   17.70
  -8   0   4  429.79   18.31
   0   8   4  463.44   16.75
   0   8  -4  443.07   17.40
   0  -8   4  436.81   16.75
   8   0   4  459.96   17.18
  -8   0   4  431.31   18.30
  -8   0   6   15.32    1.85
  -1   8  -1  317.12   10.48
   1  -8  -1  288.02   10.29
   1  -8   1  321.11   10.49
  -1   8  -3  189.70    8.84
  -1   8   3  178.26    8.80
  -8  -1   3  181.46    9.70
  -8  -1   3  181.64    9.57
   8   1  -3  178.12    8.78
   8   1  -3  168.16    8.45
  -1   8   3  190.67   10.33
  -8  -1   3  186.29    8.56
   8   1  -3  200.50    9.50
  -8  -1   5   23.06    3.58
  -1   8  -5   15.86    2.74
  -1   8   5   23.48    3.02
   1  -8   5   23.64    3.07
  -1   8  -5   19.11    3.09
   2  -8   0    4.12    1.46
   2  -8   2  624.03   19.19
  -2   8  -2  648.49   19.37
  -2   8  -2  666.75   20.39
   2  -8  -2  628.99   19.20
   8   2  -2  668.74   20.60
  -2   8   2  625.49   19.51
  -2   8   2  636.85   19.32
   8   2  -4   45.16    4.90
   2  -8   4   36.51    4.46
  -2   8  -4   42.09    4.37
  -8  -2   4   36.85    4.67
   2  -8   4   32.81    4.02
  -8  -2   4   42.09    5.11
   8   2  -4   37.17    4.20
   8   2  -4   42.38    4.40
  -2   8   4   34.05    4.00
  -2   8   4   37.73    4.11
   8   2  -4   34.05    4.21
   8   2   4   32.88    4.02
  -8  -2   6    0.92    1.12
   3  -8  -1   64.35    3.64
  -3   8   1   60.10    2.81
   3  -8   1   59.89    3.56
   8   3  -1   53.86    3.35
   8   3  -3   26.87    3.19
   8   3  -3   29.76    3.63
  -3   8  -3   26.35    3.22
   8   3   3   27.26    3.27
  -8  -3   3   30.02    3.89
  -8  -3   3   23.13    3.20
   8   3  -3   36.94    3.70
   8   3  -3   28.77    3.59
   8   3  -3   22.05    3.21
   8   3   3   33.44    3.86
   8   3  -3   31.93    3.67
  -8  -3   3   26.24    3.68
   8   3  -3   32.08    3.73
   8   3  -3   32.40    3.58
   3  -8   5   54.37    4.80
   8   3   5   59.04    4.59
  -3   8   5   51.94    4.20
  -3   8   5   57.51    4.38
  -8  -3   5   40.61    4.46
   3  -8   5   60.22    4.36
   8   3  -5   46.16    4.31
   4  -8   0  140.49    6.11
   8   4   0  146.09    4.95
  -4   8   2  484.77   15.83
   4  -8   2  501.55   15.65
   8   4  -2  469.74   16.43
   4  -8  -2  472.17   15.47
  -4   8  -2  526.82   16.60
   8   4  -4   33.46    4.56
   8   4  -4   38.53    4.16
  -4   8   4   43.69    4.66
   8   4   4   41.10    4.40
   8   4  -4   37.27    4.24
  -4   8   4   34.84    3.78
  -8  -4   4   40.85    4.22
   8   4  -4   40.69    4.50
   8   4  -4   41.10    4.30
  -4   8   4   40.44    4.36
  -8  -4   4   39.21    4.77
   4  -8   4   35.29    3.87
  -4   8  -4   44.13    4.45
   4  -8   4   38.03    4.45
   8   4  -4   36.95    4.08
   5  -8  -1   91.25    4.80
   8   5  -1   98.63    4.71
   5  -8   1   96.45    4.88
   8   5   3   38.58    3.97
  -8  -5   3   32.23    4.04
  -8  -5   3   39.82    4.52
  -5   8  -3   34.71    3.57
  -5   8   3   36.82    3.78
   8   5  -3   36.89    4.03
  -8  -5   3   43.58    4.28
   8   5   3   27.98    3.48
   8   5  -3   31.28    3.68
   8   5  -3   35.53    3.96
   8   5  -3   34.88    3.80
   8   5  -3   31.06    3.67
   8   5  -3   39.84    4.15
   5  -8   5   55.05    4.11
   8   5  -5   55.48    4.78
   8   5  -5   55.78    4.59
   8   5  -5   58.54    4.51
  -5   8   5   54.39    4.26
  -8  -5   5   63.56    5.09
  -5   8   5   52.51    4.38
   8   6   0  117.08    4.13
   6  -8   0  136.34    5.98
  -6   8  -2  116.91    6.07
   6  -8  -2  119.61    5.70
  -6   8   2  117.56    6.06
   6  -8   2  117.18    5.65
   8   6  -2  118.09    6.30
   8   6  -4    8.22    2.75
  -8  -6   4    9.82    2.32
   6  -8   4    8.18    2.23
   8   6  -4    9.52    2.81
  -6   8   4    5.49    2.23
   8   6  -4    8.76    2.52
   8   6   4   10.19    2.53
  -6   8   4    6.46    2.53
   8   6  -4    7.37    2.31
   8   6  -4    6.20    2.81
  -8  -6   4    7.39    2.34
   8   6  -4    7.05    2.70
   6  -8   4    9.08    2.58
   8   6  -4    7.69    2.65
   7  -8   1  242.27    9.46
   7  -8  -1  242.74    9.51
   8   7  -3   41.85    4.44
   8   7  -3   39.40    4.28
  -7   8   3   39.86    4.22
   8   7  -3   44.23    4.67
  -8  -7   3   48.05    4.65
  -7   8   3   42.88    4.19
   8   7  -3   49.01    4.83
   8   7  -3   41.51    4.52
  -8  -7   3   41.88    4.10
   8   7   3   44.90    3.98
  -8  -7   3   50.65    4.74
   8   7  -3   44.96    4.66
   8   7  -3   45.58    4.53
  -8  -7   3   39.14    4.42
   8   7  -5   51.20    4.05
  -7   8   5   42.60    3.62
   8   7  -5   54.92    4.40
   8   7  -5   44.84    4.36
   8   7  -5   45.21    4.24
  -7   8   5   45.20    4.02
   8   7  -5   41.15    3.67
  -8  -7   5   50.76    4.26
   8  -8   0   64.87    4.37
   8   8  -2   50.08    4.47
   8   8  -2   63.10    4.86
   8  -8  -2   51.14    3.92
   8   8  -2   55.79    4.66
   8   8  -2   58.83    4.27
  -8   8   2   60.70    4.53
   8   8  -2   52.25    4.60
   8  -8   2   48.30    3.84
   8   8  -2   57.40    4.82
   8   8  -4   54.60    5.23
  -8  -8   4   55.98    4.78
   8   8   4   58.19    4.67
   8   8  -4   50.51    5.46
   8  -8   4   52.73    4.75
   8   8  -4   47.77    5.14
  -8  -8   4   53.81    4.73
   8  -8   4   57.92    4.76
   8   8  -4   55.32    5.30
   8   8  -4   59.43    5.61
   8   8  -4   52.36    5.16
   8   8  -4   52.01    4.95
   8   8  -4   57.50    5.26
   9  -8  -1   14.74    2.51
   8   9  -1   13.03    1.81
   9  -8   1   16.86    2.57
   9  -8   3   57.59    4.54
   8   9  -3   54.31    5.20
   8   9  -3   62.21    5.51
   8   9   3   64.19    4.61
   8   9  -3   53.59    5.28
   9  -8   3   55.06    4.61
  -9   8   3   55.81    5.06
   8   9  -3   60.59    5.55
   8   9  -3   60.22    5.48
  -8  -9   3   62.46    5.31
   8   9  -3   61.78    5.15
   8   9  -3   58.69    5.46
  -9   8   3   60.60    5.27
   8   9  -5   10.60    2.31
  -9   8   5    8.16    2.14
  -8  -9   5   12.50    2.00
   8   9  -5    8.53    2.37
   8   9  -5   10.76    2.46
   8   9  -5    9.28    2.29
   8   9  -5   13.90    2.39
   9  -7   0   -1.63    1.62
   9  -7   2  688.15   20.97
   9  -7  -2  612.05   20.59
   7   9  -2  654.24   22.23
   7   9  -2  644.31   21.13
   9  -7  -2  632.56   21.14
   7   9   2  643.74   21.69
   7   9  -2  662.61   22.12
  -7  -9   2  672.80   21.18
   7   9  -2  636.61   21.94
   7   9  -4  274.15   13.16
  -7  -9   4  263.12   11.89
   7   9  -4  302.06   13.57
   9  -7   4  280.75   11.92
   9  -7   4  328.50   12.61
   7   9   4  302.97   11.82
   7   9  -4  309.02   13.37
  -7  -9   4  262.01   11.89
   7   9  -4  289.32   13.03
  -7  -9   4  282.90   12.45
   7   9  -4  293.53   13.33
   7   9  -4  294.53   13.12
   6   9  -1  272.61    9.62
   9  -6   1  273.45   10.39
   9  -6  -1  271.49   10.40
   6   9  -3   39.06    4.41
  -9   6   3   36.99    4.23
   6   9   3   42.45    4.22
   9  -6   3   34.38    3.96
   6   9  -3   39.56    4.44
   9  -6   3   43.61    3.87
  -9   6   3   37.90    4.45
   6   9  -3   38.78    4.44
   6   9  -3   41.50    4.28
   9  -6   3   47.35    4.24
  -9   6   5   12.52    2.48
   6   9  -5   14.13    2.37
   6   9  -5   15.57    2.78
  -9   6   5   14.21    2.51
   6   9  -5   13.59    2.47
   6   9  -5   13.40    2.89
  -6  -9   5   17.54    2.40
   6   9  -5   16.87    2.96
   6   9  -5   16.01    2.66
   5   9   0  201.98    6.50
   9  -5   0  191.41    8.07
  -5  -9  -2   19.36    2.46
   9  -5  -2   18.03    2.50
   9  -5   2   19.03    2.54
  -5  -9   2   17.83    2.34
   5   9  -2   18.20    2.45
  -5  -9   2   15.20    2.17
   9  -5   4   88.26    5.87
  -9   5   4   67.77    6.13
  -5  -9   4   71.51    5.96
   5   9  -4   74.91    6.34
   9  -5   4   88.73    6.02
   5   9   4   73.60    5.21
  -5  -9   4   85.13    5.92
   5   9  -4   83.15    6.41
   5   9  -4   78.44    6.28
   5   9  -4   71.34    6.03
   5   9  -4   87.03    6.65
   9  -4  -1 1043.03   30.01
   4   9  -1 1032.80   29.32
  -4  -9   1  966.89   28.48
   9  -4   1 1078.18   30.12
   4   9  -3   18.38    3.00
   4   9  -3   16.16    3.14
   9  -4   3   17.14    2.97
  -4  -9   3   21.45    3.04
  -9   4   3   20.31    3.54
   9  -4   3   20.02    2.98
   4   9   3   17.35    2.90
  -9   4   3   19.29    3.41
  -9   4   5   53.99    4.82
   4   9   5   67.48    4.31
   4   9  -5   77.45    5.26
  -4  -9   5   75.24    5.29
   4   9  -5   71.93    5.39
   4   9  -5   62.69    4.69
  -9   4   5   66.58    4.83
  -4  -9   5   61.46    4.33
   4   9  -5   62.38    4.92
   4   9  -5   57.59    4.79
   4   9  -5   55.10    4.97
   3   9   0   80.19    4.46
   9  -3   0   84.59    4.55
   3   9  -2   48.57    3.71
  -3  -9   2   43.41    3.17
  -3  -9   2   43.62    3.21
   9  -3  -2   41.80    3.40
   9  -3   2   48.76    3.44
  -3  -9  -2   43.96    3.29
   3   9   4  185.38    8.95
   3   9  -4  186.17   10.20
   3   9  -4  194.13    9.99
  -3  -9   4  186.76   10.17
  -3  -9   4  205.08    9.57
  -9   3   4  205.81   11.15
   3   9  -4  195.27   10.49
   9  -3   4  194.58    9.72
   2   9  -1   37.43    2.89
   9  -2  -1   30.67    2.94
   2   9   1   33.62    2.77
  -2  -9  -1   34.35    2.92
   2   9  -1   37.26    2.69
   9  -2   1   30.91    2.88
  -2  -9   1   29.02    2.87
   2   9   3  136.61    7.34
  -9   2   3  129.36    8.16
   2   9   3  140.98    8.63
   9  -2   3  129.96    7.20
   2   9  -3  131.24    7.83
   2   9   3  124.14    7.09
   9  -2   3  119.77    7.32
  -9   2   3  129.56    8.11
   2   9  -5   28.02    3.51
   2   9  -5   33.79    3.58
   9  -2   5   43.03    3.90
   2   9  -5   31.61    3.67
  -2  -9   5   40.05    4.16
  -9   2   5   26.96    3.70
   2   9   5   36.88    3.30
  -2  -9   5   33.29    3.31
   2   9  -5   31.02    3.57
  -1  -9   0 2479.22   70.26
   9  -1   0 2619.36   70.58
   1   9   0 2596.20   70.27
  -1  -9  -2  361.10   12.19
   1   9  -2  352.02   12.88
  -1  -9   2  351.94   12.11
   1   9  -2  386.80   12.49
   1   9   2  359.47   12.29
   9  -1   4   72.44    5.55
   1   9   4   61.27    5.18
   1   9   4   60.51    4.84
  -1  -9   4   66.21    5.22
  -1  -9   4   63.23    5.86
   1   9  -4   58.86    5.32
   0   9  -1    7.82    1.65
   9   0  -1    5.90    1.72
   0  -9   1    7.45    1.65
   0   9  -1    7.74    1.70
   0   9   1    8.06    1.72
   0  -9  -1    7.41    1.71
   9   0   1    7.43    1.81
   0   9   3   31.61    3.64
   0   9  -3   33.99    3.77
   0   9   3   30.04    4.28
   9   0   3   35.76    3.85
   0   9   3   33.91    3.81
   9   0   3   38.74    4.04
   9   0  -3   41.55    4.06
  -9   0   3   42.52    4.58
  -9   0   3   39.82    3.85
  -9   0   3   42.91    4.77
   9   0  -3   44.29    3.93
   9   0  -3   39.30    4.32
   0  -9   5   35.79    3.92
   0   9  -5   31.17    3.58
  -9   0   5   32.53    3.92
   9   0   5   40.73    3.99
   0   9  -5   34.66    3.76
   0  -9   5   30.66    3.21
   0   9   5   37.09    3.33
   9   1   0  202.44    8.20
   1  -9   0  213.26    8.01
   1  -9   2 1033.86   29.91
   1  -9  -2 1037.66   29.92
  -1   9   2 1016.51   29.90
  -1   9  -2 1028.73   29.96
  -1   9   4   54.77    4.64
   9   1  -4   57.59    5.13
  -1   9   4   57.12    4.78
   9   1  -4   49.31    4.68
  -9  -1   4   53.60    5.63
  -1   9   4   52.59    4.92
   1  -9   4   54.25    4.75
  -9  -1   6   24.19    2.01
  -2   9  -1  285.26   10.04
   2  -9   1  284.51   10.14
   2  -9  -1  281.59   10.12
  -2   9   3  184.57    9.11
   9   2  -3  167.84    8.74
   9   2  -3  171.17    8.97
   9   2   3  180.16    8.65
  -2   9  -3  193.76    9.00
   9   2  -3  176.44    8.76
  -9  -2   3  168.09    9.62
  -2   9   3  172.77    9.84
  -9  -2   3  180.76    8.79
  -9  -2   3  151.98    9.18
   9   2  -3  206.24    9.21
   9   2  -3  173.17    8.61
   9   2   3  177.65    9.13
  -2   9   5   10.83    2.26
  -2   9  -5   10.75    2.44
  -9  -2   5   11.37    2.66
   2  -9   5   11.24    2.21
   9   2   5   19.57    3.04
   3  -9   0  493.05   15.67
   9   3   0  485.25   14.15
   3  -9  -2  763.27   22.92
  -3   9   2  765.80   22.80
   3  -9   2  745.62   22.87
  -3   9  -2  773.94   23.85
   9   3  -2  745.65   23.90
   3  -9   4   55.46    5.44
  -9  -3   4   57.42    5.78
   9   3  -4   62.16    5.09
  -3   9   4   56.91    5.25
   9   3   4   67.43    5.30
   9   3  -4   50.53    5.04
  -3   9   4   54.62    4.74
   3  -9   4   61.05    4.77
  -3   9   4   53.70    4.76
   9   3  -4   50.00    4.84
   9   3  -4   68.47    5.74
   4  -9  -1  205.39    8.19
  -4   9   1  196.99    6.86
   9   4  -1  216.09    7.96
   4  -9   1  212.66    8.23
  -9  -4   3    0.33    1.75
   9   4  -3    3.63    2.05
  -4   9  -3    2.23    1.80
   9   4  -3    2.40    2.02
  -9  -4   3    0.41    2.41
   9   4  -3    3.03    2.01
   9   4  -3    0.70    2.06
  -9  -4   3    2.39    2.32
   9   4  -3    3.23    2.09
   9   4   3   -0.30    1.81
   9   4  -3    0.66    1.68
   9   4  -3    3.36    2.14
   9   4  -3    4.27    2.20
   9   4   3    3.16    2.12
   4  -9   5   44.24    4.22
  -4   9   5   34.05    3.51
   9   4  -5   42.28    3.96
  -9  -4   5   36.12    4.04
   4  -9   5   43.76    3.48
   9   4  -5   43.31    3.85
  -4   9   5   33.22    3.30
   5  -9   0    7.10    1.87
  -5   9   2  133.06    6.26
   5  -9  -2  132.00    6.26
   9   5  -2  141.66    6.95
  -5   9  -2  153.22    7.19
   5  -9   2  128.54    6.21
  -5   9   4   87.71    6.19
   5  -9   4   85.90    6.53
  -9  -5   4   88.95    5.94
  -9  -5   4   98.54    6.22
   9   5  -4   90.30    6.88
  -5   9   4   82.19    5.85
   9   5  -4   89.52    6.73
   9   5  -4   95.06    6.50
   9   5   4  105.18    6.42
  -5   9   4   96.95    6.77
   5  -9   4   86.30    5.70
   9   5  -4   80.40    6.36
   9   5  -4   85.17    6.40
   9   5  -4   90.57    6.31
   9   6  -1 1575.40   43.74
   6  -9   1 1519.39   44.26
   6  -9  -1 1558.53   44.39
   9   6   3  116.22    7.05
   9   6  -3  122.38    7.42
   9   6  -3  105.62    6.95
   9   6  -3  122.92    7.66
  -6   9   3  114.05    6.77
  -9  -6   3  103.35    7.14
   9   6  -3  106.62    7.09
   9   6  -3  108.73    7.43
  -9  -6   3  111.51    7.41
   9   6   3  113.74    6.55
   9   6  -3  100.48    6.93
   9   6  -3  128.81    7.51
   9   6  -3  102.83    7.27
  -9  -6   3  115.36    7.12
  -6   9  -3  103.74    6.56
   9   6  -5  195.24    9.28
  -9  -6   5  197.94    9.09
   9   6  -5  201.93    8.95
  -6   9   5  203.32    8.97
   9   6  -5  195.15    9.10
   7  -9   0   16.69    2.49
   7  -9  -2   34.15    3.23
   9   7  -2   38.10    3.90
  -7   9   2   35.51    3.34
   9   7  -2   30.91    3.59
   9   7  -2   35.57    3.81
   9   7  -2   31.91    3.64
   9   7  -2   37.67    3.83
   9   7  -2   34.27    4.03
   7  -9   2   30.80    3.16
  -7   9   4   36.04    4.49
   9   7  -4   50.90    4.71
  -9  -7   4   38.64    4.13
   9   7  -4   42.34    4.60
   9   7   4   45.68    4.23
  -9  -7   4   43.50    4.19
   7  -9   4   40.79    4.38
   9   7  -4   42.40    4.96
   9   7  -4   46.54    4.80
  -7   9   4   36.85    4.07
   9   7  -4   42.01    4.61
   9   7  -4   44.78    4.93
   9   7  -4   41.53    4.57
   7  -9   4   45.66    4.07
   9   8  -1   15.03    1.94
   8  -9   1   15.82    2.63
   8  -9  -1   15.25    2.49
   9   8  -3   35.52    4.55
  -8   9   3   40.37    4.42
  -9  -8   3   47.55    4.85
   9   8  -3   43.63    4.70
   9   8  -3   47.87    4.84
   9   8  -3   38.31    4.58
   9   8  -3   48.18    4.88
  -9  -8   3   43.79    4.50
  -9  -8   3   42.16    4.54
   9   8  -3   30.77    3.99
   9   8  -3   37.68    4.54
   9   8  -3   49.45    4.85
   9   8  -3   38.08    4.53
  -8   9   3   38.28    4.06
   9   8  -5   27.87    3.34
   9   8  -5   30.72    3.06
  -9  -8   5   28.42    2.98
   9   8  -5   32.39    3.34
   9   8  -5   33.86    3.54
  -8   9   5   29.11    3.19
   9  -9   0  127.56    6.75
   9   9  -2   13.46    2.88
   9  -9  -2   10.84    2.28
   9   9  -2   13.24    2.86
   9   9  -2   12.96    2.82
   9   9  -2   17.57    3.18
  -9   9   2   10.86    2.37
   9   9  -2   16.15    3.00
   9   9  -2   10.71    2.67
   9   9  -2   14.14    2.51
   9  -9   2   12.26    2.38
  -9  -9   2   13.96    2.66
   9   9  -4   39.07    4.32
   9   9  -4   43.60    4.82
   9   9  -4   42.32    4.73
  -9  -9   4   35.01    3.82
   9   9  -4   32.12    4.14
  -9  -9   4   44.41    4.32
   9  -9   4   40.12    3.98
   9   9  -4   38.64    4.40
   9   9  -4   32.45    4.27
   9   9  -4   44.99    5.02
  -9   9   4   32.77    4.26
   9  10  -1   63.97    4.86
   9  10  -1   63.55    4.88
   9  10  -1   75.59    5.21
   9  10  -1   72.65    5.23
   9  10  -1   67.76    3.88
   9  10  -1   58.71    4.75
  10  -9   1   69.19    4.99
  10  -9  -1   70.62    5.12
  -9 -10   3  123.69    7.88
   9  10  -3  120.98    7.88
   9  10  -3  112.50    7.82
   9  10  -3  118.00    7.86
   9  10  -3  108.97    7.10
   9  10  -3  128.47    8.00
 -10   9   3  110.48    7.19
   9  10  -3  116.93    7.80
   9  10  -3  122.73    7.99
   9  10  -5   18.56    2.55
   9  10  -5   13.87    2.17
   9  10  -5   11.20    2.14
   9  10  -5   11.90    2.35
 -10   9   5   11.75    2.14
  10  -8   0   34.95    3.48
   8  10  -2  464.54   17.34
   8  10  -2  436.38   16.99
  10  -8  -2  447.24   16.53
   8  10  -2  480.61   17.65
   8  10  -2  444.48   17.02
   8  10  -2  442.00   17.07
  10  -8   2  478.77   16.88
   8  10  -2  467.10   16.30
   8  10  -4   55.66    5.25
  -8 -10   4   50.79    4.52
   8  10  -4   44.85    5.01
  10  -8   4   45.86    3.92
   8  10  -4   51.61    5.37
   8  10  -4   45.12    4.89
   8  10  -4   44.53    4.82
   8  10  -4   40.76    4.57
   8  10  -4   41.42    4.65
   8  10  -4   50.12    5.05
  -8 -10   4   42.61    4.27
  10  -7  -1   12.74    2.47
   7  10  -1   10.90    1.77
  10  -7   1   10.34    2.14
   7  10  -3    6.84    2.18
   7  10  -3    7.17    2.58
   7  10  -3    3.33    2.42
   7  10  -3    4.28    2.45
   7  10  -3    7.56    3.02
  10  -7   3    5.69    2.33
   7  10  -3    4.61    2.53
 -10   7   3    3.62    2.34
 -10   7   3    1.21    2.15
 -10   7   5   37.06    3.53
   7  10  -5   29.72    3.54
   7  10  -5   32.51    3.28
   7  10  -5   31.12    3.44
 -10   7   5   34.73    3.28
   7  10  -5   39.68    3.63
   7  10  -5   33.87    3.56
  10  -6   0    1.69    1.57
   6  10   2  195.29    9.21
  10  -6   2  193.26    8.91
  10  -6  -2  181.14    8.62
  10  -6   2  198.45    8.90
  10  -6   2  199.16    8.83
  -6 -10   2  211.46    8.71
  -6 -10  -2  191.83    8.55
   6  10  -2  176.41    8.50
   6  10  -2  204.32    9.72
  -6 -10   4  111.89    7.26
   6  10  -4  112.18    7.68
  -6 -10   4  113.84    6.76
   6  10  -4  111.71    7.55
   6  10  -4  110.29    7.57
   6  10  -4  120.42    7.84
   6  10  -4  122.59    7.69
   6  10  -4  109.22    7.47
  10  -5   1  981.52   28.64
   5  10  -1  897.10   27.39
  10  -5  -1  968.24   28.54
   5  10  -3   52.33    5.30
 -10   5   3   40.83    4.76
   5  10   3   40.61    4.21
   5  10  -3   43.90    4.52
  10  -5   3   39.12    4.02
  10  -5   3   42.62    4.47
   5  10  -3   43.24    4.78
   5  10  -3   39.15    4.56
 -10   5   3   50.71    5.11
   5  10  -5   34.88    4.01
   5  10  -5   41.38    4.14
   5  10  -5   45.26    4.16
   5  10  -5   36.72    3.57
   5  10  -5   38.99    3.76
   5  10  -5   43.19    3.95
 -10   5   5   34.12    3.65
 -10   5   5   38.74    3.64
   5  10  -5   43.58    3.87
  -5 -10   5   42.42    3.85
  10  -4   0  115.53    5.89
   4  10   0  121.40    6.10
  10  -4  -2   35.16    3.44
  -4 -10   2   38.52    3.36
  10  -4   2   42.92    3.65
   4  10  -2   46.76    3.80
  -4 -10  -2   44.85    3.54
   4  10  -4    8.62    2.78
  10  -4   4   18.50    3.00
   4  10  -4   14.38    3.03
 -10   4   4   14.60    3.40
  -4 -10   4   12.24    3.12
   4  10  -4   10.96    3.14
   3  10   1  431.73   14.48
  10  -3   1  443.78   14.94
  -3 -10   1  401.00   14.36
  10  -3  -1  421.34   14.83
   3  10  -1  430.73   13.75
   3  10  -1  403.64   14.35
  -3 -10  -1  427.79   14.56
   3  10   3   29.28    3.57
   3  10   3   32.40    3.73
 -10   3   3   34.28    4.38
  10  -3   3   34.71    3.94
   3  10  -3   30.13    3.70
  10  -3   3   31.09    3.65
   3  10  -3   30.57    4.04
 -10   3   3   30.55    4.22
   3  10   3   28.87    4.20
   3  10  -5   85.62    5.75
  -3 -10   5   89.80    5.81
   3  10  -5   86.19    5.95
 -10   3   5   88.74    5.93
   3  10  -5   97.98    5.94
 -10   3   5   89.41    5.58
   3  10  -5   85.49    5.86
   3  10  -5   86.32    5.57
   2  10   0   24.48    2.62
  10  -2   0   28.18    2.91
  -2 -10  -2    2.20    1.48
   2  10  -2    3.21    1.68
  -2 -10   2    1.78    1.40
   2  10  -4   66.83    5.81
   2  10   4   71.09    5.36
  10  -2   4   69.39    5.55
  -2 -10   4   65.89    5.93
   2  10  -4   70.83    5.93
   1  10  -1  139.63    6.49
   1  10  -1  150.55    6.34
  10  -1  -1  151.79    6.98
  10  -1   1  157.58    7.04
  -1 -10   1  151.42    6.73
   1  10   1  136.89    6.47
  -1 -10  -1  160.35    6.83
   1  10   3  150.07    8.06
   1  10   3  159.18    8.21
  10  -1   3  134.20    8.06
  10  -1   3  149.42    7.97
  10  -1  -3  150.08    8.58
   1  10  -5    0.88    1.59
   1  10  -5    2.21    1.95
   1  10  -5    2.57    1.89
  -1 -10   5    2.56    1.98
   1  10  -5    6.12    2.14
   0 -10   0  672.32   20.90
  10   0   0  682.01   21.28
   0  10  -2  421.90   14.19
   0  10   2  416.12   14.15
   0 -10  -2  407.11   13.93
   0 -10   2  425.19   14.08
   0  10   4   13.71    2.80
   0  10   4   14.93    2.84
 -10   0   4   18.60    3.96
   0 -10   4   18.29    3.60
  10   0   4   21.37    3.49
   0  10  -4   11.72    2.88
  -1  10  -1   90.93    4.81
   1 -10  -1   95.87    5.05
   1 -10   1   95.29    4.99
  10   1  -3   79.59    5.43
  -1  10   3   70.13    5.46
  -1  10  -3   87.59    5.84
  10   1  -3   63.04    5.10
 -10  -1   3   75.69    6.39
  10   1  -3   65.90    5.38
 -10  -1   3   70.56    6.10
  -1  10   3   73.30    5.55
  10   1  -3   66.87    5.30
  -1  10   3   82.79    6.67
 -10  -1   3   72.54    5.34
 -10  -1   5   47.81    4.59
  -1  10  -5   52.75    4.44
  -1  10  -5   58.56    4.62
   2 -10   0  892.17   26.57
  -2  10  -2  940.04   27.56
  -2  10   2  911.35   27.48
  10   2  -2  891.66   28.32
   2 -10   2  924.93   27.44
   2 -10  -2  918.58   27.42
  10   2  -4  241.76   11.15
  -2  10  -4  211.33   10.69
  -2  10   4  218.22   10.71
  -2  10   4  218.62   10.34
  10   2   4  230.86   10.71
 -10  -2   4  218.97   11.78
  10   2  -4  216.25   10.36
  10   2  -4  222.79   10.72
  10   3  -1  162.44    6.86
   3 -10   1  175.15    7.45
   3 -10  -1  169.18    7.35
  10   3  -3  274.17   12.05
  10   3  -3  290.24   12.33
  10   3  -3  281.51   11.90
  10   3   3  302.35   12.14
  -3  10  -3  269.19   11.89
  10   3  -3  281.92   12.08
  10   3  -3  287.22   12.58
 -10  -3   3  293.59   13.32
  10   3   3  270.53   12.26
 -10  -3   3  290.71   13.41
  10   3  -3  286.10   12.63
  -3  10   3  287.51   12.44
 -10  -3   3  274.39   12.16
  10   3  -3  289.82   12.47
  -3  10   3  257.93   13.03
 -10  -3   5   14.24    2.79
  -3  10  -5   20.30    2.95
   3 -10   5   11.36    2.60
   4 -10   0   64.93    4.21
  10   4   0   66.02    2.93
  -4  10   2  116.97    5.46
   4 -10  -2  117.96    5.93
  10   4  -2  114.80    6.40
   4 -10   2  114.45    5.84
  -4  10  -2  131.67    6.62
  -4  10   4   26.26    3.49
   4 -10   4   18.18    3.51
  10   4  -4   22.75    3.46
  10   4  -4   22.21    3.64
  10   4  -4   22.38    3.56
 -10  -4   4   22.18    3.17
  -4  10   4   27.34    3.87
  10   4  -4   19.13    3.11
  10   4   4   20.37    3.09
  10   4  -4   21.88    3.29
 -10  -4   4   20.40    3.90
   5 -10   1  411.43   14.04
   5 -10  -1  415.20   14.10
  10   5  -1  388.68   13.35
 -10  -5   3   74.97    5.90
 -10  -5   3   77.87    6.27
  10   5  -3   80.78    6.01
 -10  -5   3   65.87    6.05
  10   5  -3   72.66    5.96
  10   5   3   79.45    5.94
  10   5  -3   72.88    5.78
  -5  10  -3   64.52    5.25
  10   5  -3   66.80    5.47
  10   5  -3   78.83    5.87
  10   5  -3   68.63    5.59
  10   5  -3   81.46    5.90
  10   5  -3   78.32    6.03
  10   5   3   77.87    5.45
  10   5  -3   72.76    5.80
  -5  10   5    5.15    1.89
   5 -10   5    7.42    2.18
  10   5  -5   12.53    2.42
  10   5  -5    8.36    1.99
 -10  -5   5    9.18    2.30
  10   5  -5    8.52    2.08
   6 -10   0   30.75    3.13
 -10  -6   2   50.10    4.62
   6 -10  -2   52.91    4.05
  10   6  -2   59.23    4.79
  10   6  -2   57.57    4.71
   6 -10   2   53.24    4.06
  10   6  -2   54.38    4.69
  10   6  -2   59.68    4.42
  10   6  -2   53.71    4.58
  -6  10   2   49.31    3.63
  10   6  -2   53.84    4.73
  10   6  -2   48.00    4.61
  10   6  -2   54.20    4.59
  10   6  -2   56.77    4.67
  -6  10   4   58.65    5.04
  10   6  -4   67.70    5.80
   6 -10   4   48.83    4.90
  10   6  -4   64.87    5.72
  10   6  -4   60.98    5.35
 -10  -6   4   56.65    4.94
  -6  10   4   66.49    5.64
  10   6  -4   66.88    5.84
  10   6  -4   59.37    5.19
   7 -10  -1  311.59   11.90
   7 -10   1  307.62   11.81
 -10  -7   3   32.98    4.27
 -10  -7   3   39.61    4.44
  10   7  -3   38.49    4.44
  10   7  -3   38.60    4.53
  10   7  -3   35.62    4.14
  10   7   3   29.48    3.86
  10   7  -3   39.59    4.52
  10   7  -3   31.04    4.00
  10   7  -3   36.35    4.32
 -10  -7   3   34.91    4.23
  10   7  -3   37.51    4.29
  10   7  -3   31.54    4.45
  10   7  -5   30.20    3.14
  -7  10   5   28.96    3.24
 -10  -7   5   31.70    3.17
  10   7  -5   38.17    3.65
  10   7  -5   34.31    3.41
   8 -10   0  339.33   12.97
   8 -10   2   21.17    2.86
  10   8   2   31.02    3.28
  10   8  -2   27.95    3.53
  10   8  -2   26.03    3.49
  10   8  -2   25.68    3.81
  10   8  -2   20.47    3.34
  10   8  -2   22.35    3.27
   8 -10  -2   20.56    2.93
  10   8  -4   24.97    3.86
  10   8  -4   27.17    3.86
  10   8  -4   28.61    3.96
  10   8  -4   24.52    3.60
  -8  10   4   22.18    3.61
   8 -10   4   24.86    3.40
  10   8  -4   24.83    3.78
  10   8  -4   27.01    4.01
 -10  -8   4   22.94    3.34
  10   9  -1   96.95    5.99
  10   9  -1  101.95    4.95
  10   9  -1  108.93    6.33
   9 -10  -1  110.62    6.29
  10   9  -1   97.93    6.11
  10   9  -1   91.23    5.95
  10   9  -1   93.20    6.12
  10   9  -1  100.50    6.22
   9 -10   1   98.52    6.03
  10   9  -3    7.75    2.70
  10   9  -3    3.77    2.17
  10   9  -3    6.91    2.74
  10   9  -3    3.62    2.16
  10   9  -3   12.67    3.05
 -10  -9   3    6.54    2.81
  10   9  -3    6.38    2.72
  10   9  -3    9.26    2.79
  10   9  -3   11.10    3.04
  10   9  -3    8.32    2.80
  10   9  -5    0.91    1.50
  -9  10   5   -0.90    1.72
  10   9  -5   -0.25    1.51
  10   9  -5    2.43    1.57
  10 -10   0    1.27    1.92
  10 -10   2   77.93    5.72
  10  10  -2   72.49    5.20
  10  10  -2   90.57    6.35
  10  10  -2   88.76    6.38
  10 -10  -2   77.07    5.51
  10  10  -2   84.29    6.20
  10 -10   2   84.47    5.68
  10  10  -2   88.26    6.34
  10  10  -4   14.61    3.06
  10  10  -4   19.69    3.54
  10  10  -4   16.60    3.19
  10  10  -4   18.73    3.45
  10  10  -4   20.62    3.39
  10  10  -4   16.38    3.35
 -10 -10   4   15.80    2.90
  10 -10   4   14.49    2.30
  10  11  -1    6.42    2.23
  10  11  -1    6.37    2.25
  10  11  -1    5.25    2.08
  11 -10   1    3.40    2.03
  10  11  -1    7.93    2.44
  10  11  -1    7.24    2.22
  10  11  -1    3.50    2.15
  11 -10   1    4.41    2.00
  11 -10  -1    1.72    2.20
  11 -10  -1    3.78    2.29
  10  11  -1    7.66    2.32
 -10 -11   3  283.47   12.89
  10  11  -3  282.81   13.01
  10  11  -3  288.60   13.24
  10  11  -3  268.68   13.09
 -11  10   3  241.16   11.50
  10  11  -3  287.78   13.07
  10  11  -3  268.73   12.78
  10  11  -3  255.91   12.78
  10  11  -5   16.92    2.34
 -11  10   5   13.89    2.17
  10  11  -5   16.49    2.24
  10  11  -5   18.82    2.34
  11  -9   0  349.63   13.77
  11  -9   2  152.63    8.15
   9  11  -2  176.48    9.10
   9  11  -2  160.94    7.87
   9  11  -2  149.37    8.63
   9  11  -2  161.33    8.81
  11  -9   2  151.77    8.51
  -9 -11   2  160.95    8.23
   9  11  -2  157.01    8.70
  -9 -11  -2  158.67    8.21
   9  11  -2  151.26    8.58
  11  -9  -2  149.60    8.42
   9  11  -4    0.39    1.95
  -9 -11   4    1.28    1.90
  -9 -11   4    0.28    1.62
   9  11  -4   -1.54    1.99
   9  11  -4    1.69    2.38
   9  11  -4    2.75    2.42
   9  11  -4    0.79    2.11
   9  11  -4    1.20    2.21
   9  11  -4    1.64    2.19
   9  11  -4    3.20    2.35
   8  11  -1   24.13    3.10
   8  11  -1   25.23    2.36
   8  11  -1   27.51    3.18
   8  11  -1   23.55    3.07
  11  -8  -1   18.79    2.90
  11  -8   1   25.82    3.31
   8  11  -1   23.85    3.38
 -11   8   3    2.40    2.17
 -11   8   3    2.41    2.07
   8  11  -3    4.41    2.63
  -8 -11   3    0.41    2.37
   8  11  -3    1.75    2.26
   8  11  -3    1.81    2.02
   8  11  -3   -1.80    2.32
   8  11  -3    2.61    2.43
   8  11  -3    0.88    2.27
   8  11  -3    0.44    2.02
   8  11  -3    5.39    2.50
   8  11  -5   10.40    2.24
   8  11  -5    9.03    2.11
   8  11  -5    8.11    1.89
   8  11  -5    9.40    2.06
 -11   8   5    8.45    2.08
  11  -7   0    7.09    2.15
  11  -7   2   91.38    5.80
   7  11  -2   79.34    5.85
  11  -7  -2   83.67    5.61
   7  11   2   87.13    6.01
   7  11  -2   76.37    5.73
  -7 -11   2   79.21    5.36
  11  -7   2   85.37    5.67
  -7 -11  -2   76.55    5.29
   7  11  -2   73.26    5.17
   7  11  -2   76.02    5.72
   7  11  -2   85.55    6.10
  11  -7   2   83.34    5.53
   7  11  -2   88.04    6.32
   7  11  -4   42.79    4.76
   7  11  -4   35.73    4.45
  -7 -11   4   45.58    4.50
   7  11  -4   36.08    4.28
  -7 -11   4   31.10    3.60
   7  11  -4   37.41    4.69
   7  11  -4   34.11    4.34
   7  11  -4   48.68    4.85
   7  11  -4   37.78    4.65
   7  11  -4   35.02    4.32
  11  -6  -1   43.70    4.08
   6  11  -1   32.56    2.78
  11  -6  -1   34.00    3.57
  11  -6   1   40.13    3.59
   6  11   3    0.38    1.88
   6  11  -3   -0.86    2.21
   6  11  -3    0.43    2.20
   6  11  -3   -1.09    1.94
 -11   6   3    2.18    2.21
   6  11  -3    0.86    2.22
   6  11  -3   -0.43    2.12
 -11   6   3    1.29    2.33
  11  -6   3   -0.38    1.97
   6  11  -3   -0.88    2.12
   6  11  -5   32.57    3.13
   6  11  -5   40.70    3.73
 -11   6   5   32.36    3.23
   6  11  -5   23.91    3.00
   6  11  -5   35.02    3.42
   6  11  -5   23.15    3.34
   6  11  -5   35.79    3.61
 -11   6   5   27.38    3.05
  11  -5   0   14.59    2.41
   5  11  -2   49.10    4.12
  11  -5   2   53.45    4.36
  11  -5  -2   56.85    4.43
   5  11   2   54.35    4.69
  -5 -11   2   54.47    4.10
  11  -5   2   53.12    4.36
   5  11  -2   54.54    4.80
  11  -5   2   50.75    4.23
  -5 -11  -2   46.98    3.98
   5  11  -2   48.64    4.57
   5  11  -2   45.63    4.63
   5  11  -4    9.20    2.89
   5  11  -4    1.71    2.05
  -5 -11   4    0.31    1.46
  -5 -11   4    8.93    2.83
   5  11  -4    4.78    2.42
 -11   5   4    2.26    2.37
   5  11  -4    4.33    2.24
   5  11  -4    3.66    2.30
   4  11  -1  506.78   16.41
  11  -4  -1  498.75   17.73
  -4 -11   1  545.37   17.70
  -4 -11  -1  520.60   17.62
  11  -4   1  519.79   17.84
   4  11   3   11.75    2.76
  11  -4   3    6.86    2.55
   4  11  -3    7.21    2.32
 -11   4   3   16.66    3.52
 -11   4   3    8.93    2.89
   4  11  -3    7.09    2.62
   4  11  -3    9.94    2.86
   4  11   3    7.57    2.65
   4  11  -5  103.31    6.25
   4  11  -5  106.04    6.14
   4  11  -5  102.24    6.30
   4  11  -5   87.45    6.11
 -11   4   5   98.16    5.96
  -4 -11   5  102.69    5.91
   4  11  -5   98.82    5.89
   4  11  -5  100.91    6.08
 -11   4   5  105.57    5.87
   4  11  -5  102.55    5.87
  11  -3   0  325.04   12.69
   3  11   0  336.25   12.43
  -3 -11   0  351.45   12.59
   3  11   2   46.89    4.34
   3  11  -2   65.76    4.58
  11  -3   2   60.62    4.68
  11  -3  -2   62.81    4.60
  11  -3   2   61.19    4.42
  -3 -11   2   55.62    4.01
  -3 -11  -2   54.84    4.04
  -3 -11   4   57.47    5.52
   3  11  -4   52.23    5.33
   3  11   4   60.97    5.02
   3  11  -4   58.30    5.38
 -11   3   4   57.45    5.75
   3  11  -4   56.80    5.53
   2  11  -1  281.77   11.11
  11  -2  -1  290.17   11.44
  11  -2   1  291.99   11.43
   2  11   1  287.87   11.13
  -2 -11  -1  314.20   11.38
  -2 -11   1  300.36   11.34
   2  11  -1  306.44   10.69
   2  11  -3  132.56    7.62
   2  11   3  124.06    7.52
   2  11  -3  126.02    8.18
  11  -2   3  139.44    7.50
 -11   2   3  133.22    8.70
   2  11   3  123.19    7.40
 -11   2   3  128.62    8.45
   2  11   3  122.87    8.43
  11  -2   3  126.68    7.75
   2  11  -5  111.62    6.38
   2  11  -5   97.00    6.20
   2  11  -5   96.55    5.84
  -2 -11   5   98.92    6.01
 -11   2   5   87.56    5.88
   2  11  -5   93.61    5.85
   2  11  -5   98.60    6.12
   1  11   0    1.13    1.53
  11  -1   0    0.98    1.63
  -1 -11   0    0.45    1.61
  11  -1   2   34.64    3.60
  -1 -11  -2   35.57    3.28
 -11   1   2   38.08    3.82
   1  11  -2   36.09    3.26
  -1 -11   2   30.62    2.99
   1  11   2   38.20    3.35
   1  11   2   44.78    3.97
   1  11  -2   33.88    3.43
  -1 -11   4   14.69    3.27
   1  11   4   17.06    2.96
   1  11  -4   19.77    3.56
  11  -1   4   22.30    3.29
   0  11   1  112.77    5.86
   0  11  -1  113.98    5.55
   0  11  -1  110.15    5.79
   0 -11   1  104.37    5.66
   0 -11  -1  109.30    5.67
   0  11   3  340.05   13.59
  11   0  -3  305.20   12.66
  11   0   3  302.62   13.33
   0  11   3  288.45   13.04
  11   0  -3  319.83   13.08
 -11   0   3  308.74   14.45
  11   0  -3  326.40   13.13
  11   0   3  307.45   12.80
 -11   0   3  338.35   14.60
   0  11   3  320.04   14.69
   0 -11   5   25.02    3.27
   0  11  -5   20.99    2.98
   0  11  -5   24.93    3.19
 -11   0   5   18.08    3.10
   0  11  -5   17.41    2.92
   1 -11   0  945.39   28.48
  -1  11   2  553.17   18.47
 -11  -1   2  553.80   19.36
  -1  11   2  578.71   19.46
  -1  11  -2  575.95   18.59
   1 -11  -2  584.34   18.62
   1 -11   2  564.61   18.46
  -1  11   4  184.58    9.48
  11   1  -4  199.84    9.70
  -1  11   4  189.67    9.87
 -11  -1   4  181.84   10.58
  11   1  -4  197.76    9.68
  -1  11  -4  189.79    9.98
   2 -11  -1    5.78    1.94
   2 -11   1    4.24    1.83
  11   2   3  208.88   10.48
  -2  11   3  210.94   10.44
  -2  11  -3  212.79   10.18
  11   2  -3  212.47   10.11
 -11  -2   3  207.61   11.28
  11   2   3  213.51   10.00
  11   2  -3  187.51   10.29
  11   2  -3  206.36   10.24
 -11  -2   3  221.29   11.43
  11   2  -3  208.47   10.29
  -2  11   3  203.35   11.25
 -11  -2   3  207.99   10.13
  11   2  -3  244.91   10.60
 -11  -2   5    7.59    2.17
  -2  11  -5    5.82    2.02
  -2  11  -5    7.06    2.10
   2 -11   5    8.86    2.34
   3 -11   0   37.41    3.32
  11   3   0   33.82    2.10
  11   3   2  173.27    8.59
  -3  11   2  175.09    8.59
   3 -11   2  175.41    7.90
  11   3  -2  196.04    9.08
   3 -11  -2  187.57    8.07
  -3  11  -2  191.05    8.14
  -3  11   2  195.23    8.17
 -11  -3   2  177.20    8.81
  11   3  -2  165.97    8.57
  11   3  -2  192.97    9.08
  11   3  -2  176.39    8.59
  11   3  -2  175.52    8.36
  -3  11  -2  176.28    8.39
  11   3  -2  184.91    8.85
  -3  11   4   51.32    4.79
   3 -11   4   57.53    5.53
  11   3  -4   62.39    5.06
  -3  11   4   49.76    4.91
  11   3  -4   47.21    4.63
 -11  -3   4   53.19    5.53
  11   3  -4   48.31    4.76
  11   3  -4   43.79    4.74
  -3  11  -4   58.57    5.28
  11   4  -1  100.12    5.08
   4 -11   1   99.42    5.56
   4 -11  -1   96.04    5.52
  11   4  -3   16.02    3.02
  11   4  -3   10.54    2.60
  11   4   3    8.48    2.64
  11   4  -3   13.96    3.01
  -4  11  -3   13.08    2.84
 -11  -4   3   14.43    3.47
  11   4  -3   12.56    2.83
  11   4  -3   12.40    3.13
 -11  -4   3   10.44    2.85
 -11  -4   3    9.68    3.06
  11   4  -3   14.13    3.02
  -4  11   3   12.15    3.31
   4 -11   5   53.58    4.20
  -4  11  -5   50.08    4.16
  11   4  -5   48.80    3.80
 -11  -4   5   48.96    4.26
   5 -11   0   43.24    3.78
  11   5  -2    4.53    2.28
  11   5  -2    6.45    2.17
  11   5  -2    4.58    2.05
   5 -11  -2    7.95    2.00
   5 -11   2    2.31    1.78
  11   5  -2    1.65    1.82
  11   5  -2    4.69    2.21
  11   5   2    5.44    2.15
  11   5  -2    3.39    2.19
  -5  11   2    1.87    1.72
  11   5  -2    4.29    1.81
  11   5  -2    0.65    1.83
  11   5   2    6.70    2.15
  -5  11   4   42.38    4.72
 -11  -5   4   34.54    3.78
  11   5  -4   33.26    4.11
   5 -11   4   34.84    4.25
  -5  11   4   39.54    4.27
  11   5  -4   36.52    4.42
 -11  -5   4   42.52    4.96
  11   5  -4   40.49    4.36
  11   5  -4   36.55    4.39
   6 -11  -1  336.52   12.83
   6 -11   1  347.67   12.95
 -11  -6   3    9.89    3.02
 -11  -6   3   16.96    3.24
  -6  11   3   18.12    3.50
  11   6  -3   10.36    2.66
  11   6  -3   16.04    3.18
  11   6  -3   12.96    2.96
  11   6  -3   15.40    3.49
  11   6   3   14.02    2.95
  11   6  -3   12.61    2.97
 -11  -6   3   20.59    3.70
  11   6  -3   12.54    3.05
  -6  11   5   66.45    4.47
  11   6  -5   66.03    4.56
  11   6  -5   62.90    4.18
 -11  -6   5   64.49    4.51
   7 -11   0  227.36    9.77
  11   7   2   66.98    5.03
  11   7   2   70.04    5.06
  -7  11   2   69.46    4.95
  11   7  -2   72.58    5.50
  11   7  -2   65.50    5.36
  11   7  -2   72.55    5.63
  11   7  -2   66.75    5.31
  11   7  -2   69.84    5.53
  11   7  -2   72.15    5.73
   7 -11  -2   50.60    4.42
   7 -11   2   75.93    5.06
  -7  11   4   35.09    3.99
  11   7  -4   35.84    4.28
 -11  -7   4   30.63    3.58
  -7  11   4   31.15    4.09
  11   7  -4   31.29    3.95
   7 -11   4   30.66    3.88
  11   7  -4   27.70    3.99
  11   7  -4   32.40    4.05
  11   7  -4   33.64    4.32
  11   8  -1   31.07    3.52
  11   8  -1   37.09    3.77
  11   8  -1   34.80    3.77
   8 -11  -1   31.93    3.54
  11   8  -1   34.05    3.73
  11   8  -1   32.95    2.73
   8 -11   1   41.55    3.89
  11   8  -1   29.61    3.70
  11   8  -3   12.29    3.24
  11   8  -3   22.33    3.69
 -11  -8   3   23.07    3.70
  11   8  -3   20.47    3.49
  11   8  -3   19.28    3.62
 -11  -8   3   20.98    3.59
  11   8  -3   18.30    3.05
  11   8  -3   20.22    3.84
  11   8  -3   21.44    3.57
 -11  -8   3   14.73    3.24
  11   8  -3   14.49    3.22
  11   8  -5   73.72    4.67
  -8  11   5   74.34    4.56
  11   8  -5   76.06    4.51
 -11  -8   5   67.38    4.06
   9 -11   0   -0.96    1.96
  11   9  -2   12.92    3.02
  11   9  -2   13.87    2.95
  11   9  -2   12.93    2.41
  11   9  -2   15.33    3.07
  11   9  -2   20.68    3.41
   9 -11   2   11.63    2.93
  11   9   2   13.40    2.51
  11   9  -2   12.29    2.94
   9 -11  -2   12.24    2.72
   9 -11   2   14.13    2.69
 -11  -9   4   92.29    6.21
   9 -11   4   94.15    5.99
  11   9  -4  112.67    7.24
  11   9  -4  104.63    6.99
  11   9  -4  101.61    6.95
  11   9  -4  114.82    7.13
  11   9  -4  103.60    7.29
  10 -11  -1    1.71    2.06
  10 -11   1   -0.34    2.09
  11  10  -1    2.95    2.05
  11  10  -1    2.63    2.03
  11  10  -1    1.96    2.11
  11  10  -1    1.69    2.04
  11  10  -1    3.85    2.34
 -11 -10   3  279.37   13.02
  11  10  -3  297.65   13.41
  11  10  -3  303.76   13.55
  11  10  -3  270.23   13.08
  11  10  -3  270.59   13.06
  11  10  -3  281.45   13.40
  11  10  -5   35.77    2.96
  11  10  -5   42.61    3.28
 -10  11   5   43.45    3.27
  11  11   0  266.30   11.17
  11  11   0  277.53   11.21
  11 -11   0  284.64   12.34
  11  11  -2  159.00    9.10
 -11 -11   2  167.40    9.29
  11 -11   2  153.19    8.48
  11  11  -2  172.23    9.20
  11  11  -2  167.45    9.19
  11 -11   2  146.90    8.28
  11  11  -2  163.20    9.17
  11  11  -2  146.30    8.63
 -11  11   4   52.65    4.77
 -11 -11   4   50.42    4.41
  11  11  -4   56.77    4.93
  11  11  -4   50.41    4.84
  11  11  -4   54.06    5.04
  12 -11   1   57.15    5.35
  11  12  -1   70.16    5.30
  11  12  -1   58.43    4.88
  11  12  -1   65.71    5.26
  12 -11  -1   64.70    5.70
  12 -11  -1   58.21    5.30
  12 -11   1   62.58    5.49
  11  12  -1   61.26    5.19
  11  12  -1   65.27    5.54
  11  12  -3   82.41    6.57
  11  12  -3   95.91    6.99
 -11 -12   3   94.84    6.90
  11  12  -3   87.37    6.76
  11  12  -3   82.51    6.62
  11  12  -3   86.10    6.79
  11  12  -3  102.23    7.40
  12 -10   0  448.02   17.31
  10  12   0  448.20   16.29
  12 -10   0  471.16   17.50
  12 -10   2    0.69    2.49
  10  12  -2    4.88    2.43
  12 -10   2    5.86    2.27
  10  12  -2    4.34    2.38
  10  12  -2    4.40    2.42
 -10 -12   2    4.81    2.15
  10  12  -2    3.71    2.49
  10  12  -2    7.29    2.78
  10  12  -2    2.76    2.20
 -10 -12   4    4.76    2.07
 -12  10   4    5.30    2.41
  10  12  -4    7.30    2.46
  10  12  -4    9.39    2.62
  10  12  -4   10.42    2.70
   9  12  -1   36.55    3.87
  12  -9  -1   40.56    4.13
   9  12  -1   29.42    3.54
   9  12  -1   30.48    3.58
  12  -9   1   30.84    3.81
   9  12  -1   29.43    3.52
  12  -9  -1   33.78    4.07
  12  -9   1   34.03    3.98
   9  12  -1   29.45    3.61
   9  12  -1   35.00    3.72
   9  12  -1   34.37    3.91
  -9 -12   3  117.42    7.74
   9  12  -3  122.75    8.10
   9  12  -3  120.87    7.94
   9  12  -3  117.89    7.90
   9  12  -3  109.49    7.70
 -12   9   3  109.72    7.32
   9  12  -3  113.33    7.84
   9  12  -3  123.06    8.16
   9  12  -5    6.59    1.78
   9  12  -5    8.32    1.77
   9  12  -5    8.00    1.64
 -12   9   5    6.42    1.70
   9  12  -5    7.89    1.81
  12  -8   0   47.17    4.42
  12  -8   2  297.01   12.59
  12  -8   2  321.24   12.88
   8  12  -2  290.86   13.28
   8  12  -2  312.50   13.46
  12  -8   2  291.13   13.01
   8  12  -2  326.89   13.45
  12  -8  -2  318.37   13.27
   8  12  -2  297.17   12.21
  -8 -12   2  333.99   13.02
  -8 -12  -2  312.09   12.82
   8  12  -2  312.70   13.43
   8  12  -2  338.09   13.81
   8  12  -2  318.94   13.53
  12  -8   2  289.85   12.45
   8  12  -2  330.44   13.52
   8  12   2  309.19   13.34
   8  12  -4   -1.16    2.19
  -8 -12   4    1.82    1.85
   8  12  -4    4.80    2.38
  -8 -12   4    1.87    1.76
   8  12  -4    1.98    2.20
   8  12  -4    1.63    2.24
   8  12  -4    1.60    2.13
   8  12  -4    0.39    2.10
   8  12  -4    2.72    2.14
   7  12  -1   15.25    2.57
  12  -7   1   15.11    2.84
   7  12  -1   15.05    2.68
  12  -7  -1   14.13    2.77
   7  12  -1   21.29    3.06
   7  12  -1   14.83    1.92
   7  12   1   12.31    2.64
   7  12  -1   10.66    2.26
   7  12  -1   16.95    2.67
   7  12  -3   17.23    3.50
   7  12  -3   12.63    3.06
 -12   7   3   11.34    3.07
   7  12  -3    9.41    2.48
  12  -7   3   11.75    2.81
   7  12  -3    9.77    2.89
 -12   7   3   10.74    3.12
   7  12  -3   16.50    3.44
   7  12  -5    3.57    1.62
   7  12  -5    4.72    1.78
   7  12  -5    2.28    1.62
   7  12  -5    3.57    1.56
   7  12  -5    3.66    1.77
 -12   7   5    1.50    1.43
  12  -6   0    1.34    2.11
   6  12   2    1.93    2.02
   6  12   2    3.26    2.13
   6  12  -2    2.57    2.02
  12  -6  -2    1.29    1.67
  12  -6   2    2.91    1.80
   6  12  -2    2.01    1.73
  -6 -12  -2    1.48    1.78
  12  -6   2    2.28    1.85
   6  12  -2    1.81    1.96
  12  -6   2    1.94    1.70
   6  12  -2    4.28    2.26
   6  12  -2    2.58    2.00
  -6 -12   2    2.63    1.79
   6  12  -4   57.27    5.28
   6  12  -4   46.05    4.98
  -6 -12   4   47.53    4.34
   6  12  -4   48.79    4.96
 -12   6   4   46.25    4.99
   6  12  -4   53.96    5.30
   6  12  -4   37.89    4.67
  -6 -12   4   51.57    4.74
   6  12  -4   51.49    5.16
  12  -5   1   82.50    5.82
   5  12  -1   91.67    4.87
  -5 -12  -1   86.59    5.77
  12  -5  -1   99.77    6.21
  12  -5   3   25.57    3.61
   5  12  -3   17.92    2.98
 -12   5   3   26.51    4.11
   5  12  -3   24.54    4.13
 -12   5   3   22.32    3.79
   5  12   3   22.64    3.52
   5  12  -3   25.75    3.90
   5  12  -3   22.30    3.95
   5  12   3   20.82    3.89
  -5 -12   5   14.87    2.25
 -12   5   5   11.10    2.11
   5  12  -5   16.65    2.52
   5  12  -5   12.54    2.40
   5  12  -5   14.54    2.33
   5  12  -5   12.97    2.52
 -12   5   5   12.67    2.26
   5  12  -5   17.14    2.47
   5  12  -5   13.98    2.45
   5  12  -5   17.00    2.66
  12  -4   0   37.66    3.77
  -4 -12   0   33.89    3.58
  -4 -12  -2   73.60    5.01
  12  -4   2   68.82    5.27
  12  -4   2   69.74    4.99
  12  -4  -2   68.60    5.19
   4  12  -2   72.04    5.06
  -4 -12   2   71.60    4.88
   4  12  -2   65.33    5.54
   4  12   2   74.58    5.98
   4  12  -4   71.87    5.92
   4  12  -4   54.01    5.41
  -4 -12   4   55.36    5.22
   4  12  -4   64.45    5.69
   4  12  -4   56.58    5.39
 -12   4   4   66.02    6.02
   4  12  -4   72.70    6.09
  12  -3   1  210.29    9.52
  -3 -12   1  210.41    9.23
   3  12  -1  226.97    9.41
   3  12   1  205.46    9.07
   3  12  -1  200.19    8.21
  12  -3  -1  187.26    9.11
  -3 -12  -1  203.74    9.12
   3  12   3   99.98    6.75
   3  12  -3   89.27    6.37
 -12   3   3   85.83    7.21
  12  -3   3   90.39    6.60
 -12   3   3  105.07    7.56
   3  12  -3   97.51    7.18
   3  12   3   99.88    7.74
   3  12  -5   15.87    2.47
   3  12  -5   17.89    2.73
   3  12  -5   13.18    2.46
   3  12  -5   11.74    2.50
  -3 -12   5   11.98    2.35
   3  12  -5   12.02    2.29
 -12   3   5   11.20    2.33
   3  12  -5   18.45    2.83
 -12   3   5   15.77    2.44
   2  12   0   23.59    2.83
  12  -2   0   18.35    2.75
  -2 -12   0   20.74    2.85
   2  12  -2    3.09    1.76
  -2 -12   2    4.23    1.70
  -2 -12  -2    5.29    1.95
  12  -2   2    5.79    2.29
   2  12   4   28.07    3.56
   2  12  -4   42.81    4.73
   2  12  -4   38.87    4.56
   2  12  -4   23.27    3.72
   1  12  -1   44.66    3.43
  12  -1   1   43.38    3.92
   1  12  -1   51.84    3.99
   1  12   1   43.38    3.70
  12  -1  -1   45.65    4.06
  -1 -12   1   45.36    3.79
  -1 -12  -1   38.85    3.67
   1  12   3  501.02   18.26
  12  -1   3  472.39   18.26
   1  12  -3  457.51   17.76
   1  12   3  479.26   18.07
  12  -1  -3  453.24   18.40
   1  12  -5   13.90    2.42
   1  12  -5   11.32    2.26
  -1 -12   5   11.76    2.40
   1  12  -5   18.51    2.71
   1  12  -5   10.07    2.26
   0  12   0    2.79    1.64
  12   0   0    1.38    1.78
   0 -12   0    3.46    1.80
  12   0   2   75.66    5.45
   0  12  -2   74.26    4.93
   0  12   2   79.46    5.53
   0  12   2   74.64    4.99
   0  12  -2   74.40    5.13
  12   0  -2   76.93    5.33
 -12   0   2   71.70    5.39
  12   0  -2   83.56    5.43
   0 -12  -2   87.41    5.23
   0 -12   2   81.66    5.05
   0  12   4   39.91    4.17
 -12   0   4   46.74    5.34
   0  12  -4   36.69    4.41
  -1  12  -1  228.20    9.61
  -1  12   1  250.50    9.85
   1 -12   1  227.13    9.47
   1 -12  -1  216.07    9.39
  -1  12   3  837.63   27.52
  -1  12   3  844.60   27.56
 -12  -1   3  839.03   27.09
  12   1  -3  757.87   26.66
  -1  12   3  769.37   28.51
  12   1  -3  862.75   28.18
  12   1  -3  796.63   26.65
 -12  -1   3  810.98   28.40
 -12  -1   3  796.08   28.72
  12   1  -3  796.92   27.01
  -1  12  -5    5.05    1.83
  -1  12  -5    2.79    1.79
  -1  12  -5    4.66    1.99
 -12  -1   5    3.12    1.89
  12   2   0 1011.89   28.98
   2 -12   0 1085.25   31.34
 -12  -2   2  340.15   13.78
  -2  12   2  348.96   13.71
  12   2  -2  368.08   13.97
  -2  12   2  328.97   12.84
  12   2  -2  375.81   14.11
  12   2  -2  350.46   13.70
   2 -12   2  367.41   13.13
   2 -12  -2  354.38   13.02
  12   2  -2  365.40   14.02
  12   2  -2  341.00   13.46
  -2  12  -2  330.30   12.87
  12   2   2  340.40   13.73
  -2  12   4   11.84    2.57
  -2  12   4    9.81    2.55
  12   2  -4   12.87    2.69
  12   2  -4   12.39    2.67
 -12  -2   4   13.21    3.43
  12   2  -4    9.65    2.54
  -2  12  -4   14.19    3.01
   3 -12   1    8.04    2.15
  12   3  -1    3.00    1.40
   3 -12  -1    7.24    1.97
  12   3   3  173.20    9.68
  -3  12  -3  190.36    9.57
  12   3  -3  167.81    9.31
 -12  -3   3  195.48    9.82
  12   3  -3  195.66    9.84
  12   3  -3  187.64    9.89
  12   3  -3  191.39   10.11
 -12  -3   3  176.35   10.24
  12   3  -3  188.11    9.79
 -12  -3   3  188.54   10.72
  -3  12   3  180.98   10.60
   3 -12   5   25.73    3.07
  -3  12  -5   23.91    2.96
  -3  12  -5   22.47    2.93
 -12  -3   5   23.89    3.03
   4 -12   0  510.88   17.50
   4 -12  -2  162.06    7.89
   4 -12   2  166.58    8.00
  -4  12   2  156.21    8.41
  12   4  -2  166.44    8.71
  12   4  -2  164.38    8.70
  12   4  -2  167.59    8.24
  12   4  -2  167.32    8.68
  12   4  -2  187.20    9.08
  -4  12   2  172.88    9.27
  -4  12  -2  182.03    8.24
  12   4   2  155.42    8.39
  -4  12   2  173.73    8.10
  -4  12   4  115.76    7.26
  -4  12   4  138.14    8.13
  12   4  -4  127.08    7.49
  12   4  -4  124.44    7.50
  12   4  -4  124.94    7.68
 -12  -4   4  113.40    8.09
   4 -12   4  115.19    7.66
  12   4  -4  123.98    7.59
  -4  12  -4  118.42    7.63
   5 -12  -1  114.70    6.51
   5 -12   1  120.25    6.65
  12   5  -1  127.42    5.90
 -12  -5   3  147.71    8.60
  12   5   3  146.81    8.55
  12   5  -3  155.70    8.67
  12   5  -3  144.94    8.48
  12   5  -3  143.07    8.68
  12   5  -3  132.95    8.16
 -12  -5   3  133.06    9.00
 -12  -5   3  132.64    8.66
  12   5  -3  150.74    8.71
  -5  12   3  129.84    8.91
  -5  12   3  142.04    8.42
   5 -12   5   22.39    2.67
  12   5  -5   18.43    2.34
 -12  -5   5   14.97    2.40
  -5  12  -5   18.97    2.70
   6 -12   0  637.14   21.20
  -6  12   2   18.36    3.20
  12   6   2   22.11    3.18
   6 -12  -2   12.91    2.56
   6 -12   2   23.14    3.03
  12   6  -2   17.56    3.05
  12   6  -2   23.08    3.32
  -6  12   2   17.04    2.87
  12   6  -2   21.85    3.46
  12   6  -2   21.06    2.95
  12   6   2   20.25    3.08
  12   6  -2   21.37    3.37
  -6  12   2   19.91    3.22
  -6  12   4  118.99    7.43
  12   6  -4   98.91    6.90
  12   6  -4  114.57    7.46
 -12  -6   4  100.12    6.44
   6 -12   4  106.89    7.05
  -6  12   4  115.57    6.99
  12   6  -4  103.80    6.93
 -12  -6   4  115.28    7.63
  12   6  -4  110.44    7.27
  12   7  -1   53.41    4.58
   7 -12   1   61.84    4.68
   7 -12  -1   66.34    4.90
 -12  -7   1   46.14    4.39
  12   7  -1   47.34    4.43
  12   7  -1   58.06    4.65
  12   7   1   46.74    4.08
  12   7  -1   50.16    4.55
  -7  12   3   91.28    6.70
  12   7  -3  103.49    7.12
  12   7  -3   84.11    6.60
 -12  -7   3   94.16    7.26
  12   7  -3  100.87    7.30
  12   7  -3  110.91    7.22
 -12  -7   3   94.73    6.96
  12   7   3   95.73    6.68
  12   7  -3   93.84    6.95
 -12  -7   3   81.05    6.52
  12   7  -5   -0.36    1.16
  12   7  -5    0.62    1.40
 -12  -7   5   -0.92    1.43
  12   8   0  558.45   19.47
  12   8   0  576.99   19.53
   8 -12   0  592.40   20.11
  12   8   0  565.91   19.44
  12   8  -2   10.28    2.94
   8 -12  -2   13.75    2.68
   8 -12   2   10.87    2.54
  12   8   2   13.33    2.61
  12   8   2   11.77    2.53
  -8  12   2   12.85    2.79
 -12  -8   2   10.34    2.87
  12   8  -2   16.28    3.05
  12   8  -2    8.63    2.63
  -8  12   4  108.77    6.89
   8 -12   4  113.87    6.74
 -12  -8   4  118.36    6.88
  12   8  -4  114.32    7.24
  12   8  -4  110.90    7.31
  12   8  -4  129.81    7.77
  12   8  -4  115.79    7.34
   9 -12  -1  162.50    8.55
  12   9  -1  163.00    8.67
 -12  -9   1  164.67    8.61
  12   9   1  159.92    7.87
  12   9  -1  154.69    8.40
  12   9   1  159.03    7.94
   9 -12   1  182.08    8.88
  12   9  -1  156.73    8.40
  12   9  -1  161.41    8.50
  12   9  -1  173.49    8.94
  -9  12   3    0.42    1.96
 -12  -9   3    4.25    2.63
  12   9  -3    0.44    1.94
  12   9  -3   -0.44    2.44
  12   9  -3    2.60    2.27
  12   9  -3    2.26    2.45
  12   9  -3    3.13    2.23
  12   9  -5   72.68    4.00
  12   9  -5   66.14    4.01
  -9  12   5   64.83    4.01
  12  10   0  137.00    7.33
  12  10   0  130.94    7.29
  12  10   0  144.38    7.41
 -12 -10   0  125.59    7.26
  10 -12   0  130.49    7.71
 -12 -10   2   13.01    3.26
 -10  12  -2   19.78    3.24
  12  10  -2   14.98    3.26
  10 -12   2   15.83    3.22
  12  10  -2   12.22    2.97
  12  10  -2   17.16    3.29
  10 -12   2   10.45    2.71
 -12 -10   4   78.38    5.48
 -10  12   4   81.43    5.96
  12  10  -4   88.53    6.12
  12  10  -4   89.11    6.32
  12  10  -4   83.38    5.97
  12  10  -4   76.79    5.96
  12  11  -1   73.03    5.60
  12  11  -1   70.76    5.68
  12  11  -1   69.89    5.49
 -12 -11   1   71.85    5.89
  11 -12  -1   74.90    6.05
  11 -12   1   61.79    5.54
  12  11  -1   73.90    5.73
  12  11  -3   11.87    2.94
 -11  12   3    4.08    2.28
 -12 -11   3    6.79    2.72
  12  11  -3    9.14    2.85
 -12 -12   0  217.33   10.39
  12  12   0  227.94   10.03
  12  12   0  228.24   10.06
  12  12   0  207.18    9.99
  12 -12   0  233.05   11.36
 -12 -12   2   -0.37    2.12
  12  12  -2   -0.85    2.24
  12 -12  -2   -1.09    2.54
  12  12  -2    2.05    2.05
  12  12  -2    0.41    2.11
 -12 -12   2   -1.31    2.39
  12 -12   2   -0.73    2.02
  12  12  -2    0.82    2.19
  12  12  -2    0.91    2.14
 -12 -12   4   14.54    2.54
  12  12  -4   14.37    2.76
 -12  12   4   11.33    2.62
  12  12  -4   12.60    2.73
  12  12  -4   10.89    2.44
  12  12  -4   15.44    2.76
  13 -12  -1  230.31   11.55
  12  13  -1  244.43   11.33
  12  13  -1  226.93   10.76
  12  13  -1  240.56   11.07
  13 -12   1  235.28   11.55
  13 -12  -1  243.69   11.83
  13 -12   1  246.43   11.78
  12  13  -1  247.12   11.65
  12  13  -3   64.12    5.64
  12  13  -3   59.04    5.36
 -13  12   3   58.74    5.30
  12  13  -3   71.77    5.89
 -12 -13   3   58.33    5.49
  13 -11   0   80.81    6.45
  13 -11   0   98.18    6.91
  11  13  -2   24.53    3.81
  11  13  -2   26.49    3.89
  13 -11   2   24.95    3.68
  11  13  -2   25.04    3.89
  13 -11   2   21.76    3.45
  11  13  -2   19.33    3.45
 -11 -13   2   25.53    3.64
  11  13  -2   20.52    3.49
  13 -11  -2   18.16    3.21
  11  13  -2   27.30    3.74
  11  13  -2   22.17    3.86
 -11 -13   4   21.22    2.90
  11  13  -4   26.28    3.32
  11  13  -4   22.32    3.15
 -13  11   4   22.33    3.18
  13 -10   1   14.51    3.14
  10  13  -1   14.64    2.80
  10  13  -1   18.96    3.10
  10  13  -1   14.69    2.88
  13 -10  -1   15.09    3.25
  13 -10  -1   19.31    3.44
  13 -10   1   12.97    2.97
  10  13  -1   14.97    2.82
  10  13  -1   15.53    2.97
 -10 -13   3   51.07    5.20
  10  13  -3   65.11    5.71
  10  13  -3   46.65    4.94
  10  13  -3   50.37    5.25
  10  13  -3   47.52    5.07
 -13  10   3   47.90    4.61
  10  13  -3   47.76    4.98
  10  13  -3   54.60    5.45
  13  -9   0   43.99    4.58
  13  -9   0   53.14    5.00
  13  -9   2   76.64    5.79
   9  13  -2   65.89    5.70
  13  -9   2   70.53    5.80
   9  13  -2   77.50    5.99
   9  13  -2   81.22    6.15
   9  13  -2   84.26    6.33
   9  13  -2   79.24    6.13
   9  13  -2   85.15    6.43
   9  13  -2   71.65    5.95
   9  13   2   76.89    6.05
   9  13  -2   88.64    6.76
  -9 -13   2   66.51    5.55
   9  13  -4   16.95    3.11
  -9 -13   4   17.38    2.77
   9  13  -4   17.72    3.02
   9  13  -4   17.43    3.15
   9  13  -4   17.63    3.14
   9  13  -4   20.45    3.23
  13  -8  -1  117.97    7.36
  13  -8   1  109.99    7.04
   8  13  -1  123.50    7.10
   8  13  -1  120.02    6.93
   8  13  -1  107.26    6.46
  13  -8   1  125.37    7.68
   8  13  -1  112.02    6.59
   8  13  -1  114.37    7.24
  -8 -13   1  127.71    7.50
  -8 -13  -1  119.73    7.32
  13  -8  -1  126.31    7.74
   8  13  -1  101.91    6.56
   8  13  -1  110.34    6.73
   8  13  -1  113.30    6.50
  13  -8   3    3.30    2.13
   8  13  -3    8.92    3.06
   8  13  -3    3.92    2.36
   8  13  -3    2.67    2.49
   8  13  -3    2.68    2.31
 -13   8   3    3.31    2.31
   8  13  -3    4.82    2.34
   8  13  -3    5.57    2.67
 -13   8   5    8.86    1.73
   8  13  -5   10.50    1.85
   8  13  -5   10.33    1.84
   8  13  -5    8.14    1.77
   8  13  -5    9.13    1.84
  13  -7   0   48.08    4.78
  13  -7   2   29.12    3.65
   7  13  -2   30.68    3.91
  13  -7   2   25.55    3.49
   7  13  -2   24.87    3.64
   7  13   2   23.59    3.88
  13  -7  -2   26.52    3.60
  13  -7   2   27.82    3.69
  13  -7   2   25.86    3.37
   7  13  -2   27.32    3.38
   7  13  -2   29.95    3.82
  -7 -13   2   30.30    3.66
   7  13  -2   27.05    3.78
  -7 -13  -2   26.98    3.53
   7  13  -2   25.97    3.72
   7  13  -2   27.93    3.80
   7  13  -2   23.93    3.64
  -7 -13   4   28.15    3.46
   7  13  -4   25.83    3.82
   7  13  -4   22.47    3.51
   7  13  -4   24.67    3.66
   7  13  -4   26.79    3.98
   7  13  -4   32.74    3.94
  -7 -13   4   19.83    3.00
   7  13  -4   26.53    3.74
   7  13  -4   25.32    3.66
   6  13  -1    3.17    1.94
  -6 -13   1    3.97    2.16
   6  13   1    5.03    2.10
  13  -6  -1    0.37    1.98
   6  13  -1    2.38    1.23
  13  -6   1    3.64    2.52
   6  13  -1    3.02    1.95
  -6 -13  -1    1.36    2.12
   6  13  -1    0.89    1.68
   6  13  -1    1.44    1.63
   6  13  -1    1.02    1.87
   6  13  -3   41.56    4.72
   6  13   3   38.30    4.44
  13  -6   3   36.95    4.39
   6  13  -3   46.83    4.62
   6  13  -3   37.54    4.63
 -13   6   3   38.58    4.74
 -13   6   3   30.46    4.48
   6  13  -3   35.17    4.68
 -13   6   5    2.00    1.32
   6  13  -5    4.06    1.65
   6  13  -5    1.58    1.55
   6  13  -5    2.40    1.67
 -13   6   5    1.55    1.38
   6  13  -5    1.50    1.31
   6  13  -5    3.00    1.59
  -5 -13   0  692.80   22.62
  13  -5   0  642.43   22.77
  13  -5   2   63.99    5.29
  -5 -13   2   62.04    4.96
  -5 -13  -2   74.09    5.18
  13  -5  -2   59.77    5.03
   5  13  -2   71.50    5.02
   5  13  -2   60.85    5.42
  13  -5   2   71.45    5.32
   5  13  -2   63.01    5.45
  13  -5   2   62.92    5.00
   5  13   2   68.74    5.76
   5  13  -4   80.03    6.26
   5  13  -4   63.98    5.68
  -5 -13   4   70.57    5.58
  -5 -13   4   62.07    4.83
   5  13  -4   70.50    5.92
   5  13  -4   61.33    5.49
 -13   5   4   76.11    6.13
   5  13  -4   63.94    5.55
   4  13   1  106.13    6.42
   4  13  -1  115.09    5.56
  -4 -13   1  107.88    6.44
  -4 -13  -1  103.91    6.44
  13  -4  -1   95.74    6.45
  13  -4   1  102.24    6.59
  13  -4   1   96.69    6.18
   4  13   3  111.88    7.46
   4  13  -3  127.51    8.09
   4  13  -3  120.19    7.44
 -13   4   3  122.23    8.65
  13  -4   3  112.06    7.54
 -13   4   3  119.71    8.32
   4  13   3  116.20    8.46
   4  13  -3  128.85    8.36
 -13   4   5    1.91    1.47
  -4 -13   5    4.48    1.62
   4  13  -5    3.75    1.57
   4  13  -5    3.34    1.68
   4  13  -5    2.51    1.57
 -13   4   5    3.99    1.63
   4  13  -5    1.84    1.53
   4  13  -5    7.70    2.01
   4  13  -5    4.36    1.74
   3  13   0 1230.68   37.15
  13  -3   0 1245.35   37.55
  -3 -13   0 1200.20   37.02
  -3 -13   2  132.79    7.18
  -3 -13  -2  146.53    7.46
   3  13  -2  146.63    7.50
  13  -3   2  141.70    7.89
   3  13   2  142.22    8.71
   3  13   4   10.01    2.47
   3  13  -4    6.77    2.91
  -3 -13   4   10.68    2.80
   3  13  -4    5.13    2.80
 -13   3   4   13.23    3.26
   3  13  -4    8.86    2.85
  -2 -13   1   75.31    5.24
  13  -2  -1   76.40    5.46
  -2 -13  -1   73.83    5.25
  13  -2   1   79.43    5.58
   2  13  -1   78.08    4.69
   2  13  -1   83.40    5.50
   2  13   1   79.24    5.33
  13  -2   1   81.94    5.53
   2  13   3  121.75    7.75
  13  -2   3  134.20    8.13
   2  13  -3  149.10    8.10
 -13   2   3  102.58    8.13
  13  -2  -3  104.17    7.64
 -13   2   3  131.24    8.68
   2  13  -3  118.13    8.16
   2  13   3  121.58    8.62
   2  13  -5    3.19    1.77
  -2 -13   5    4.06    1.76
   2  13  -5    0.76    1.45
   2  13  -5    2.37    1.55
   2  13  -5    2.45    1.55
 -13   2   5    1.49    1.70
   2  13  -5   -0.51    1.55
   2  13  -5    1.08    1.64
  -1 -13   0   13.76    2.53
   1  13   0   16.67    2.78
  13  -1   0   14.06    2.68
   1  13   2   10.82    2.56
  -1 -13  -2    6.35    2.11
  13  -1  -2   12.31    2.45
   1  13  -2   12.88    2.52
  -1 -13   2    9.29    2.35
  13  -1  -2    8.92    2.20
  13  -1   2   11.46    2.67
   1  13   4   31.44    3.77
   1  13  -4   25.45    4.06
   1  13  -4   21.70    3.52
   0  13  -1  344.34   13.13
   0  13   1  321.71   12.80
   0 -13   1  333.88   12.94
   0 -13  -1  341.59   12.95
   0  13   3 1354.03   42.85
   0  13   3 1387.07   42.81
   0  13  -3 1363.90   42.43
 -13   0   3 1331.08   44.35
  13   0  -3 1351.71   41.92
  13   0  -3 1384.28   43.40
  13   0  -3 1427.13   42.07
 -13   0   3 1458.29   44.53
  13   0   3 1429.32   43.40
   0  13   3 1378.59   44.66
   0 -13   5    3.24    1.74
   0  13  -5    3.66    1.69
   0  13  -5    5.03    1.86
 -13   0   5    3.08    1.86
   0  13  -5    3.94    1.91
   0  13  -5    4.63    1.78
  -1  13   0   24.32    3.15
   1 -13   0   23.91    3.04
  -1  13   2   30.95    3.81
  -1  13   2   31.95    4.30
  13   1  -2   31.42    3.65
  -1  13  -2   37.04    3.59
  -1  13   2   31.44    3.37
  13   1  -2   33.69    3.64
   1 -13   2   39.31    3.72
   1 -13  -2   31.27    3.47
  -1  13  -2   34.00    3.72
  13   1  -2   35.09    3.84
  13   1  -2   32.07    3.78
  13   1  -4   40.34    3.92
  -1  13   4   32.81    3.85
 -13  -1   4   39.05    4.87
  -1  13  -4   34.24    4.22
   2 -13   1    3.69    2.06
 -13  -2   1    2.62    1.92
  -2  13  -1    3.51    1.97
   2 -13  -1    5.65    2.03
  13   2  -1    1.17    1.65
  -2  13   1    1.75    1.62
  13   2  -1    3.70    1.78
  13   2   1    1.44    1.68
  13   2  -1    3.02    1.48
  -2  13   3  100.28    7.13
  13   2  -3  116.46    7.73
  -2  13  -3  104.23    7.01
  13   2  -3  109.55    7.09
  13   2   3  114.18    7.45
 -13  -2   3  106.28    8.10
  13   2  -3  111.07    7.14
 -13  -2   3  112.07    7.19
 -13  -2   3  110.77    7.96
  13   2  -3  118.46    7.39
  -2  13   3   81.92    7.42
   2 -13   5   25.68    2.96
  -2  13  -5   26.82    3.03
  -2  13  -5   24.18    2.90
 -13  -2   5   21.87    2.80
  -2  13  -5   25.87    2.85
   3 -13   0   24.99    3.23
  13   3   2  143.09    7.86
  -3  13   2  115.88    7.18
  -3  13  -2  122.81    6.90
  -3  13   2  140.73    7.20
   3 -13   2  133.66    7.09
   3 -13  -2  135.93    7.16
  13   3  -2  139.07    7.73
  -3  13   2  137.13    7.23
  13   3  -2  137.75    7.74
  13   3  -2  121.68    7.13
  13   3  -2  139.99    7.84
  -3  13   2  125.71    8.05
  -3  13   4    2.71    2.28
   3 -13   4    0.40    2.22
  13   3  -4   -0.35    1.86
  13   3  -4    0.99    1.84
 -13  -3   4    3.14    2.57
  -3  13   4    1.07    1.74
  -3  13  -4    2.29    2.16
  -4  13   1   13.28    2.59
  13   4  -1   16.77    2.72
 -13  -4   1   13.43    2.56
  13   4  -1   20.92    3.00
  13   4   1   17.38    2.74
   4 -13  -1   19.44    2.81
  13   4   1   19.00    2.83
  13   4  -1   14.71    2.07
   4 -13   1   22.77    3.02
  -4  13  -1   13.35    2.67
  -4  13   3   97.40    6.94
 -13  -4   3   95.18    6.79
 -13  -4   3   97.17    7.66
  13   4  -3  101.31    6.96
  13   4  -3   89.69    6.69
  13   4  -3  100.56    7.02
  13   4  -3   90.62    6.75
  13   4   3   90.38    6.80
 -13  -4   3   95.50    7.37
  13   4  -3   92.62    6.78
  -4  13   3  106.38    7.83
   4 -13   5   40.31    3.32
 -13  -4   5   36.33    3.30
  -4  13  -5   33.33    3.23
  -4  13  -5   32.87    3.21
  13   5   0   99.51    6.05
  -5  13   0  104.39    6.47
  13   5   0   92.30    5.96
  13   5   0  102.93    6.12
   5 -13   0  119.52    6.58
  -5  13   2   17.63    3.50
  -5  13  -2   11.50    2.52
  -5  13  -2   16.41    2.80
  -5  13   2   17.92    2.79
  13   5  -2   16.23    3.11
   5 -13   2   15.63    2.68
   5 -13  -2   15.08    2.75
  13   5  -2   15.47    2.99
  13   5   2   14.75    2.76
  13   5  -2   19.45    3.39
  -5  13   2   16.49    2.67
  13   5  -2   16.75    2.80
  13   5  -2    8.71    2.68
  -5  13   2   11.51    2.64
  13   5   2   17.12    3.03
  -5  13   4   92.12    6.42
  -5  13   4  106.07    6.95
  13   5  -4   93.22    6.43
   5 -13   4  105.62    6.86
 -13  -5   4  103.26    7.10
  13   5  -4  100.91    6.70
  13   5  -4   94.37    6.58
  13   6   1   70.81    5.07
  -6  13   1   87.49    5.37
 -13  -6   1   72.90    5.47
  -6  13  -1   77.46    5.66
   6 -13   1   78.12    5.55
   6 -13  -1   80.23    5.61
  13   6   1   70.79    5.21
  -6  13   1   77.02    5.58
  -6  13   3   47.08    4.95
  13   6   3   50.06    4.94
  13   6  -3   39.82    4.71
  13   6  -3   48.47    5.01
 -13  -6   3   50.88    5.49
  13   6  -3   50.98    5.28
 -13  -6   3   52.09    5.39
 -13  -6   3   60.11    5.59
  13   6  -3   47.13    5.06
  -6  13   3   58.31    5.81
  -6  13  -5   18.25    2.34
  13   6  -5   17.26    2.10
 -13  -6   5   19.61    2.24
 -13  -7   0  174.64    8.31
   7 -13   0  157.70    8.55
  13   7   0  168.47    8.44
  13   7   0  184.68    8.70
  13   7   0  174.48    8.50
   7 -13  -2   84.51    5.84
   7 -13   2   79.41    5.62
  -7  13  -2   83.66    5.79
  13   7  -2   82.15    6.17
  -7  13   2   77.49    5.75
 -13  -7   2   77.79    6.34
  -7  13   2   82.76    5.80
  13   7  -2   77.64    6.18
  13   7   2   73.01    5.61
  13   7  -2   83.64    6.35
  13   7   2   80.67    5.79
  13   7  -2   75.01    6.05
  -7  13   2   82.67    6.40
  -7  13   4  198.84    9.74
 -13  -7   4  195.14    9.38
   7 -13   4  203.20    9.65
  13   7  -4  203.08   10.09
  13   7  -4  197.80   10.09
  13   7  -4  226.89   10.33
   8 -13  -1  230.66   10.69
   8 -13   1  238.14   10.81
  -8  13  -1  232.63   10.52
  -8  13   1  232.63    9.93
 -13  -8   1  239.79   10.86
  13   8  -1  230.46   10.76
  13   8   1  222.59   10.02
  13   8  -1  234.62   10.78
  13   8   1  218.44   10.03
  13   8   1  213.21    9.87
  -8  13   3   28.27    4.09
  13   8   3   24.83    3.56
  13   8  -3   31.66    4.24
  13   8  -3   28.46    4.09
  13   8  -3   27.48    3.99
 -13  -8   3   28.90    4.21
 -13  -8   3   31.95    4.16
  13   8  -3   31.45    4.28
  -8  13  -5    2.73    1.41
  13   8  -5    1.93    1.17
 -13  -9   0    3.66    2.04
  13   9   0    4.60    2.21
  13   9   0    4.18    2.01
  13   9   0    3.51    1.88
   9 -13   0    2.60    1.92
  -9  13   0    2.13    2.07
  -9  13  -2   14.25    3.17
  -9  13   2   11.17    2.79
  13   9   2   10.94    2.50
  -9  13   2   15.47    2.90
  13   9  -2   12.44    3.02
 -13  -9   2    8.90    2.92
   9 -13   2   10.91    2.55
  -9  13   4  130.67    7.35
   9 -13   4  126.89    6.64
  -9  13   4  134.10    7.66
  13   9  -4  138.57    7.78
  13   9  -4  144.79    7.86
  13   9  -4  149.54    8.10
 -13  -9   4  126.04    7.10
  13   9  -4  131.45    7.68
  13  10  -1  115.46    7.23
 -13 -10   1  113.34    7.24
  13  10  -1  108.95    6.99
  13  10   1  109.97    6.51
  13  10   1  108.59    6.44
  10 -13  -1  120.61    7.49
  10 -13   1  116.78    7.35
 -10  13   3  118.90    7.60
  13  10  -3  118.60    7.86
  13  10  -3  104.29    7.49
 -13 -10   3  123.83    7.87
  11 -13   0   29.09    4.12
  13  11   0   36.22    3.94
 -13 -11   0   33.28    3.84
  13  11   0   35.18    3.80
  13  11   0   40.60    4.17
 -11  13   2   21.21    3.39
 -13 -11   2   22.67    3.83
 -11  13   2   15.23    2.94
  13  11  -2   22.33    3.66
  13  11  -2   27.67    3.93
  13  11  -2   26.23    3.85
  11 -13  -2   23.68    3.50
  11 -13   2   22.15    3.50
 -11  13  -2   23.05    3.54
  11 -13   2   12.94    3.03
  13  11  -2   30.14    4.02
 -11  13   4   32.23    3.49
 -11  13   4   36.61    3.90
  13  11  -4   33.67    3.67
 -13 -11   4   30.08    3.23
  13  11  -4   30.37    3.52
  13  12  -1  115.16    7.19
  12 -13   1  108.09    7.47
  13  12  -1  111.42    7.19
 -13 -12   1  119.36    7.66
  12 -13  -1  109.05    7.59
  12 -13  -1  123.37    7.93
  12 -13   1  125.80    7.98
  13  12  -3   43.45    4.69
  13  12  -3   48.13    4.85
  13  12  -3   39.80    4.55
 -13 -12   3   41.82    4.83
 -12  13   3   40.93    4.63
  13 -13   0  978.00   31.70
 -13 -13   0  960.63   30.32
  13  13   0  920.44   30.03
  13  13   0  917.15   29.50
  13 -13   0  919.65   31.42
  13 -13  -2   52.69    4.97
  13 -13   2   49.26    4.83
 -13  13   2   50.22    4.93
 -13  13  -2   50.08    4.98
  13  13  -2   50.90    5.15
  13  13  -2   56.38    5.18
  13  13  -2   39.84    4.53
 -13  13   2   58.93    5.02
 -13 -13   2   53.93    5.48
 -13  13   4   43.25    3.54
  13  13  -4   41.77    3.71
 -13 -13   4   37.67    3.33
 -13  13   4   41.30    3.66
  14 -13   1   51.70    5.24
 -13 -14   1   45.88    4.84
  13  14  -1   51.69    4.72
  13  14  -1   46.42    4.41
  14 -13  -1   45.58    5.05
  13  14  -3   19.63    3.22
 -14  13   3   23.92    3.43
  13  14  -3   20.51    3.30
 -13 -14   3   23.30    3.52
 -12 -14   0  248.46   11.47
  12  14   0  242.23   10.96
  14 -12   0  252.41   12.31
  14 -12   0  269.95   12.60
  12  14  -2   15.37    3.38
 -12 -14   2   18.31    3.58
  12  14  -2   17.03    3.37
  12  14  -2   16.95    3.12
  14 -12  -2   10.62    2.96
  14 -12   2   14.25    3.09
  12  14  -2   25.41    3.69
  12  14  -2   14.83    3.08
 -14  12   4   50.62    4.09
 -12 -14   4   56.21    3.93
  12  14  -4   59.76    4.33
  14 -11   1   55.55    5.35
  14 -11   1   43.99    5.15
  11  14  -1   48.25    4.62
  11  14  -1   43.28    4.36
  14 -11  -1   53.77    5.61
  11  14  -1   42.23    4.25
  14 -11  -1   42.45    4.87
 -11 -14   1   45.95    4.93
 -11 -14  -1   48.76    5.10
  11  14  -1   50.88    5.05
 -11 -14   3   73.32    6.10
  11  14  -3   69.36    5.96
  11  14  -3   81.55    6.22
  11  14  -3   72.75    5.90
  11  14  -3   64.51    5.60
  11  14  -3   85.99    6.66
  14 -10   0    1.89    2.18
  14 -10   0    3.31    2.59
  10  14  -2   43.41    4.77
  10  14  -2   45.12    4.73
 -10 -14   2   49.25    4.80
  14 -10   2   36.37    4.39
  14 -10  -2   42.28    4.46
  14 -10   2   39.35    4.37
  10  14  -2   45.25    4.77
  10  14  -2   44.74    4.77
  10  14  -2   43.32    4.77
  10  14  -2   43.43    4.57
  10  14  -2   56.76    5.57
 -10 -14   4   33.02    3.34
 -14  10   4   28.24    3.45
  10  14  -4   35.55    3.76
  10  14  -4   31.26    3.67
  10  14  -4   29.85    3.53
  14  -9  -1   49.56    5.12
  14  -9   1   46.20    4.88
   9  14  -1   50.54    4.77
   9  14  -1   56.40    4.83
  14  -9  -1   49.10    5.27
  14  -9   1   41.00    4.77
   9  14  -1   51.86    4.52
  -9 -14   1   50.63    5.05
  -9 -14  -1   48.96    5.09
   9  14  -1   46.32    4.40
   9  14  -1   55.37    4.89
   9  14  -1   53.01    4.45
   9  14  -1   49.73    4.81
  -9 -14   3   57.27    5.49
   9  14  -3   70.42    5.83
   9  14  -3   56.59    5.44
   9  14  -3   61.19    5.68
   9  14  -3   61.37    5.64
   9  14  -3   57.00    5.51
 -14   9   3   54.04    5.13
   9  14  -3   55.38    5.43
   9  14  -3   51.33    5.43
  -8 -14   0    1.20    2.47
  14  -8   0    1.30    2.20
  14  -8   0    0.38    2.14
  14  -8   2   58.21    5.09
  14  -8   2   68.31    5.39
   8  14  -2   60.80    5.49
  -8 -14   2   60.53    5.05
   8  14  -2   61.61    5.43
  14  -8   2   64.97    5.52
   8  14  -2   56.93    5.12
   8  14  -2   60.38    5.34
   8  14  -2   63.55    5.57
   8  14  -2   63.12    5.47
   8  14  -2   58.63    5.29
   8  14  -2   57.87    5.64
   8  14   2   51.78    5.29
  14  -8   2   51.09    4.96
   8  14  -4    7.71    2.50
  -8 -14   4    7.84    2.12
   8  14  -4    8.35    2.44
  -8 -14   4    5.26    1.97
   8  14  -4    7.50    2.39
   8  14  -4   12.32    2.82
   8  14  -4   10.86    2.69
   8  14  -4    8.10    2.40
   8  14  -4    9.91    2.68
  14  -7  -1   86.47    6.36
  14  -7   1   97.11    6.55
   7  14   1   91.40    6.39
  -7 -14  -1   93.35    6.58
   7  14  -1   85.46    6.01
   7  14  -1   81.66    5.76
   7  14  -1   86.78    5.75
  14  -7  -1   92.79    6.73
  14  -7   1   96.93    6.90
  -7 -14   1  101.36    6.66
  14  -7   1   92.62    5.98
   7  14  -1   92.15    6.13
   7  14  -1   86.82    5.83
   7  14  -1   90.44    6.37
   7  14  -3   51.75    5.13
   7  14  -3   44.10    4.92
  14  -7   3   45.98    4.69
   7  14  -3   53.41    5.28
   7  14  -3   45.53    5.05
   7  14  -3   51.88    5.33
 -14   7   3   31.98    4.46
   7  14  -3   48.19    5.24
   7  14  -5   16.96    2.02
   7  14  -5   20.61    2.24
 -14   7   5   16.46    2.00
   7  14  -5   17.49    2.15
  14  -6   0   -0.40    2.06
  14  -6   0    1.07    2.07
  -6 -14   0   -1.10    2.16
  14  -6   0    1.57    1.60
  -6 -14   2   44.77    4.36
   6  14  -2   44.68    4.66
  14  -6   2   48.77    4.74
   6  14  -2   42.00    4.81
  14  -6   2   46.63    4.60
   6  14  -2   48.39    4.25
   6  14  -2   47.90    4.77
  14  -6   2   42.05    4.42
   6  14  -2   41.76    4.50
  14  -6   2   50.63    4.70
   6  14  -2   37.24    4.48
   6  14  -2   47.59    4.78
   6  14  -2   46.17    5.15
   6  14   2   48.53    5.10
  -6 -14   4   11.89    2.63
   6  14  -4   13.21    2.86
   6  14  -4   12.26    2.89
  -6 -14   4   15.64    2.62
   6  14  -4   12.06    3.04
   6  14  -4   11.03    2.87
   6  14  -4   14.04    3.07
 -14   6   4    9.08    2.83
   6  14  -4   12.97    2.98
   6  14  -4   13.05    3.04
   5  14   1   36.57    4.05
  -5 -14  -1   46.53    4.45
   5  14  -1   34.40    3.09
  14  -5   1   42.69    4.45
  14  -5  -1   33.98    4.00
   5  14  -1   37.18    3.88
   5  14  -1   30.42    3.50
   5  14  -1   31.80    3.44
  -5 -14   1   31.26    3.89
   5  14  -1   31.91    3.46
   5  14  -1   35.08    3.99
  14  -5  -1   37.87    4.33
  14  -5   1   37.88    4.16
   5  14   3   13.72    2.99
   5  14  -3   13.32    3.30
  14  -5   3   18.89    3.51
   5  14  -3   15.36    3.28
 -14   5   3   13.26    3.18
   5  14  -3   17.09    3.60
   5  14   3   23.24    4.28
 -14   5   5   15.80    2.04
   5  14  -5   17.30    2.28
   5  14  -5   18.55    2.34
   5  14  -5   15.36    2.08
 -14   5   5   11.12    1.87
   5  14  -5   18.04    2.33
   5  14  -5   14.22    2.20
   4  14   0  549.49   19.32
  -4 -14   0  592.82   20.44
  14  -4   0  573.58   20.65
  14  -4   0  585.67   19.38
  14  -4   2  355.20   14.71
   4  14  -2  372.28   14.12
   4  14  -2  356.90   14.82
   4  14  -2  349.79   14.83
  -4 -14   2  367.16   14.11
  14  -4   2  365.40   14.37
  -4 -14  -2  347.15   13.99
   4  14   2  389.69   15.98
  -4 -14   4   92.33    6.39
  -4 -14   4   73.39    5.21
   4  14  -4  104.06    6.99
   4  14  -4   88.78    6.55
   4  14  -4  107.56    7.04
   4  14  -4   91.42    6.60
 -14   4   4   87.10    6.77
   4  14  -4   84.45    6.37
   3  14   1  103.52    6.55
  -3 -14   1  106.31    6.55
  14  -3   1   99.08    6.65
  14  -3  -1  102.46    5.91
   3  14  -1  106.22    6.26
  14  -3  -1  108.68    6.14
  14  -3   1  113.11    6.64
   3  14  -1   99.84    6.09
  14  -3  -1   99.06    6.68
  -3 -14  -1  109.41    6.70
   3  14   3   45.72    4.85
   3  14  -3   47.36    4.72
 -14   3   3   49.35    5.67
  14  -3   3   53.93    5.15
  14  -3  -3   48.05    5.19
 -14   3   3   55.98    5.75
   3  14  -3   48.43    5.35
   3  14   3   61.55    6.20
 -14   3   5    8.61    1.71
   3  14  -5    7.34    1.78
   3  14  -5    7.22    1.78
   3  14  -5   11.02    2.13
 -14   3   5    9.41    1.96
   3  14  -5    7.20    1.70
   3  14  -5    7.54    1.88
  -3 -14   5   10.30    1.97
   3  14  -5   10.26    2.05
  -2 -14   0  128.80    7.19
   2  14   0  138.83    7.47
  14  -2   0  127.53    7.45
  14  -2   0  115.57    6.58
  14  -2   0  118.14    6.72
   2  14   2  222.00   10.62
   2  14  -2  231.80   10.06
  14  -2  -2  218.61    9.94
  14  -2  -2  217.14    9.80
  -2 -14   2  213.14    9.70
  -2 -14  -2  218.31    9.80
  14  -2   2  191.59    9.74
  14  -2   2  200.30   10.24
   2  14   2  211.89   11.16
   2  14   4    1.71    1.91
   2  14  -4    5.82    2.74
   2  14  -4    5.77    2.61
   2  14  -4    3.12    2.21
   1  14   1   23.67    3.17
   1  14  -1   29.72    3.56
   1  14   1   25.46    3.35
  14  -1  -1   25.59    3.15
  14  -1  -1   28.04    3.38
  -1 -14   1   20.77    3.18
  -1 -14  -1   25.12    3.31
  14  -1   1   21.57    3.17
   1  14   3  152.15    8.75
  14  -1   3  143.37    8.77
   1  14  -3  155.44    8.69
  14  -1  -3  136.62    8.82
   1  14  -3  144.63    9.13
  -1 -14   5    4.76    1.73
   1  14  -5    8.42    1.74
   1  14  -5    7.79    1.84
   1  14  -5    7.46    2.09
   1  14  -5    1.79    1.78
   1  14  -5    6.69    1.74
   1  14  -5    8.87    1.95
   1  14  -5    7.55    1.93
   0  14   0   32.99    3.83
   0  14   0   43.90    4.06
  14   0   0   35.76    3.60
  14   0   0   29.75    3.36
   0 -14   0   32.77    3.72
   0  14   2   26.96    3.63
   0  14   2   34.41    4.52
   0  14   2   32.73    3.98
  14   0   2   38.16    4.23
  14   0   2   28.93    3.73
   0  14  -2   35.83    3.79
   0  14  -2   37.44    3.87
   0  14   2   32.54    3.60
  14   0  -2   34.77    3.90
  14   0  -2   35.73    3.73
   0 -14   2   34.05    3.64
  14   0  -2   30.21    3.57
   0 -14  -2   31.02    3.52
   0  14   4   37.23    4.04
   0  14  -4   31.04    4.18
 -14   0   4   41.66    4.84
   0  14  -4   25.87    3.78
  -1  14   1   24.77    3.21
 -14  -1   1   19.74    2.94
   1 -14  -1   22.93    3.12
   1 -14   1   17.45    3.01
  -1  14   1   18.19    2.92
  14   1  -1   18.37    3.01
  14   1  -1   19.12    3.01
  14   1   1   17.99    2.99
  14   1  -1   17.84    2.80
  -1  14   1   24.69    3.26
  -1  14  -1   19.59    3.19
  -1  14  -1   22.19    3.15
  -1  14   3  432.25   17.72
  -1  14  -3  438.27   17.43
  14   1  -3  480.02   17.44
 -14  -1   3  427.38   18.86
  14   1  -3  469.75   17.37
  14   1  -3  440.19   17.93
 -14  -1   3  478.01   19.02
  -1  14   3  439.14   18.99
  -1  14  -5    0.46    1.45
  -1  14  -5    0.23    1.43
 -14  -1   5   -0.22    1.50
  -1  14  -5    3.53    1.65
  -1  14  -5    1.97    1.41
  -2  14   0   44.54    4.29
  -2  14   0   55.26    4.75
  14   2   0   51.56    4.36
  14   2   0   48.50    4.22
   2 -14   0   49.17    4.50
  -2  14   2   24.16    4.00
  -2  14   2   22.59    3.39
  14   2   2   29.68    3.75
  -2  14  -2   21.97    3.11
  -2  14   2   21.62    3.06
  14   2  -2   23.52    3.41
  14   2  -2   23.28    3.18
   2 -14   2   21.30    3.29
  14   2   2   23.09    3.41
   2 -14  -2   23.60    3.26
  14   2  -2   21.91    3.34
  14   2  -2   26.25    3.36
  -2  14   4   43.51    4.31
  14   2  -4   38.16    3.90
 -14  -2   4   38.92    4.66
  -2  14  -4   41.65    4.47
  -3  14   1   -0.99    2.08
 -14  -3   1    2.56    1.96
  14   3  -1    2.60    1.99
  -3  14  -1   -0.66    2.05
  -3  14  -1    1.66    1.71
  -3  14   1    1.33    1.79
  14   3  -1    2.55    2.04
  14   3   1    3.96    2.03
  14   3  -1    1.27    1.85
  14   3   1    4.76    2.07
  14   3  -1    3.79    1.51
   3 -14   1    2.57    2.03
   3 -14  -1    4.47    2.17
  -3  14   1    4.39    1.93
  -3  14   3 1462.88   45.25
  -3  14   3 1505.56   45.26
 -14  -3   3 1491.44   45.05
 -14  -3   3 1360.82   46.14
  14   3  -3 1536.88   44.95
  14   3  -3 1469.18   44.74
  14   3  -3 1383.74   44.85
  14   3   3 1454.25   45.22
 -14  -3   3 1390.73   45.84
  -3  14   3 1521.33   46.81
   3 -14   5    7.03    1.75
  -3  14  -5    5.73    1.68
  -3  14  -5    3.54    1.51
  -3  14  -5    5.47    1.68
 -14  -3   5    3.51    1.60
  -4  14   0   32.03    3.74
   4 -14   0   32.79    3.74
  14   4   2  235.37   11.26
  -4  14   2  246.10   11.25
   4 -14  -2  227.08   10.51
  -4  14  -2  249.91   11.12
  -4  14   2  254.34   10.93
  14   4  -2  263.79   11.71
  14   4  -2  249.00   11.42
  14   4  -2  239.56   10.76
  -4  14  -2  233.32   10.67
   4 -14   2  232.90   10.61
  -4  14   2  255.37   10.92
  -4  14   2  230.29   11.77
  -4  14   4   68.54    5.33
   4 -14   4   54.68    5.19
  14   4  -4   68.02    5.20
  14   4  -4   70.77    5.37
  -4  14   4   75.15    5.75
 -14  -4   4   63.64    5.65
  -4  14  -4   59.36    5.15
 -14  -5   1  153.16    8.15
   5 -14  -1  152.57    8.03
  -5  14   1  146.21    8.45
  -5  14   1  140.57    7.43
  -5  14  -1  139.04    7.90
   5 -14   1  148.89    7.99
  14   5  -1  147.61    8.06
  14   5  -1  153.72    8.13
  14   5   1  149.11    7.86
  -5  14  -1  146.18    8.11
  14   5  -1  155.71    8.19
  14   5   1  151.42    7.99
  14   5  -1  137.58    8.10
  14   5   1  144.53    8.36
  -5  14   1  150.73    8.19
  -5  14   3   22.68    4.32
 -14  -5   3   16.20    3.39
  -5  14   3   21.26    3.49
  14   5   3   19.32    3.53
  14   5  -3   28.11    3.88
  14   5  -3   22.10    3.75
 -14  -5   3   18.72    3.81
  14   5  -3   19.19    3.57
  -5  14  -5   14.71    2.16
  -5  14  -5   16.14    2.23
 -14  -5   5   20.16    2.31
   5 -14   5   19.04    2.20
  -6  14   0  102.22    6.76
 -14  -6   0  105.97    6.07
  -6  14   0   93.73    6.47
   6 -14   0   88.66    6.20
  14   6   0   92.34    6.21
  14   6   0   96.92    6.30
  14   6   0   95.46    6.73
   6 -14   2  179.03    9.06
  14   6   2  173.42    9.24
  -6  14   2  175.07    9.00
  -6  14   2  188.62    9.51
  -6  14  -2  177.63    9.02
 -14  -6   2  176.38    9.73
  -6  14  -2  180.49    9.10
  -6  14   2  169.53    9.01
  14   6  -2  164.60    9.36
  14   6  -2  213.20   10.19
  14   6   2  171.48    9.21
  -6  14   2  190.71   10.19
  -6  14   4  107.22    6.73
   6 -14   4  121.84    7.05
  14   6  -4  120.64    7.03
  14   6  -4  105.24    6.27
  14   6  -4  122.25    7.19
 -14  -6   4  110.54    7.21
  -7  14  -1  160.59    8.67
  -7  14   1  154.61    7.98
  -7  14  -1  162.05    8.86
  14   7  -1  159.05    8.68
  14   7   1  168.79    8.40
  14   7  -1  163.46    8.76
  14   7   1  170.16    8.55
   7 -14  -1  159.74    8.75
 -14  -7   1  166.64    8.81
   7 -14   1  153.22    8.64
  -7  14   1  167.50    8.91
  14   7   1  154.79    8.20
  -7  14   3   28.89    3.92
  14   7   3   18.73    3.37
  14   7  -3   23.07    3.80
  14   7  -3   25.68    4.03
  14   7  -3   22.81    3.87
 -14  -7   3   23.64    3.74
 -14  -7   3   19.53    3.62
  14   7  -3   21.83    3.66
  -7  14  -5   48.74    3.27
  -7  14  -5   47.89    3.32
 -14  -8   0   -0.31    1.65
  -8  14   0   -1.14    2.32
  14   8   0    0.69    1.86
   8 -14   0   -0.38    2.10
  14   8   0    0.34    1.84
  -8  14   2   36.69    4.39
  -8  14   2   37.76    4.10
  14   8   2   37.55    3.95
   8 -14   2   28.54    3.91
  -8  14   2   32.28    4.08
 -14  -8   2   32.17    4.43
  -8  14  -2   31.28    3.96
  14   8  -2   39.33    4.51
  14   8  -2   45.03    4.71
  14   8   2   34.08    3.93
  -8  14   4   39.59    4.00
   8 -14   4   49.60    4.07
  -8  14   4   50.00    4.59
  14   8  -4   51.14    4.49
  14   8  -4   49.82    4.51
   9 -14  -1  428.76   16.50
   9 -14   1  414.64   16.33
 -14  -9   1  425.70   16.30
  -9  14  -1  397.15   15.67
  -9  14   1  377.51   16.15
  14   9  -1  393.98   15.97
  14   9   1  388.62   15.18
  14   9   1  413.84   15.52
  14   9  -1  420.96   16.13
  14   9   1  411.83   15.15
  -9  14  -1  379.45   16.13
  14   9  -3    9.02    2.96
  14   9  -3   13.06    3.09
  -9  14   3   13.24    3.04
  14   9  -3    9.38    2.91
 -14  -9   3    8.42    2.57
  14   9  -3   12.57    3.33
 -14  -9   3    9.20    2.91
  10 -14   0   35.44    4.40
 -14 -10   0   39.74    4.21
  14  10   0   52.46    4.74
  14  10   0   43.84    4.34
  10 -14  -2   46.00    4.81
  10 -14   2   42.21    4.57
 -14 -10   2   51.58    5.40
 -10  14  -2   50.66    4.96
  14  10  -2   53.81    5.24
 -10  14   2   49.20    4.71
  14  10  -2   61.99    5.49
 -10  14   2   49.60    4.76
  10 -14   2   46.31    4.78
 -10  14   4   25.67    3.09
 -10  14   4   27.70    3.44
 -14 -10   4   27.94    3.11
  14  10  -4   24.64    3.23
  14  10  -4   25.20    3.22
  14  11  -1  135.14    7.98
 -14 -11   1  125.06    8.00
  14  11   1  130.33    7.22
  14  11   1  122.98    7.17
  14  11  -1  137.13    7.95
  11 -14  -1  134.26    8.42
  11 -14   1  139.23    8.49
 -14 -11   3   23.65    3.78
 -11  14   3   24.76    3.65
  14  11  -3   19.90    3.51
  14  11  -3   30.93    4.04
  14  12   0  270.44   11.92
  14  12   0  293.57   12.01
 -14 -12   0  265.67   11.74
 -12  14   2   25.22    3.73
 -12  14  -2   25.19    3.70
 -12  14   2   22.34    3.43
  14  12  -2   25.78    3.79
  12 -14  -2   14.99    3.19
  12 -14   2   18.21    3.41
  14  12  -2   25.25    3.65
 -14 -12   2   27.75    4.19
 -12  14   4   22.69    2.69
 -12  14   4   15.87    2.56
 -14 -12   4   17.74    2.38
  14  12  -4   20.45    2.80
  14  12  -4   25.57    2.84
  14  12  -4   21.02    2.74
 -14 -13   1    7.88    2.74
  14  13  -1   11.91    2.64
  13 -14  -1    5.94    2.92
  13 -14   1    3.39    2.83
  14  13  -1    4.09    2.08
 -13  14   3   18.03    3.08
  14  13  -3   20.72    3.38
  14  13  -3   27.62    3.63
 -14 -13   3   22.74    3.62
  14 -14   0   95.02    7.26
  14  14   0   92.57    6.20
  14  14   0   88.90    5.78
 -14  14   2    6.28    2.29
 -14 -14   2   14.39    3.14
 -14  14   2   11.12    2.71
 -14  14  -2    8.53    2.59
  14  14  -2    8.21    2.42
  14 -14  -2    9.33    2.72
  14 -14   2   14.11    2.95
  14  14  -2   10.06    2.55
 -14  14   4    2.65    1.31
 -14  14   4    2.49    1.30
  14  14  -4    0.54    1.18
  14  14  -4    1.29    1.26
  15 -14  -1   49.34    5.29
  15 -14   1   65.85    5.74
  14  15  -1   56.87    4.83
  14  15  -1   59.05    4.92
  14  15  -1   66.14    5.42
 -14 -15   1   62.80    5.58
 -15  14   3   10.74    2.29
  14  15  -3   12.44    2.44
  14  15  -3    6.60    2.12
 -13 -15   0   32.65    3.80
  13  15   0   37.59    3.91
  15 -13   0   40.25    4.94
 -13 -15   2    1.64    2.29
  15 -13  -2    2.76    2.32
  15 -13   2   -0.34    2.27
  13  15  -2    1.09    1.93
  13  15  -2    1.73    1.93
 -15  13  -2    0.35    2.21
 -15  13   2    2.10    2.16
 -15  13   2    1.25    1.85
 -15  13   4    8.94    1.69
 -13 -15   4    6.43    1.45
  13  15  -4    5.99    1.55
  13  15  -4    7.63    1.65
  15 -12  -1   56.80    5.65
  12  15  -1   58.29    4.93
  12  15  -1   59.85    4.84
  15 -12   1   49.99    5.30
  12  15  -1   71.93    5.82
 -12 -15   3    5.15    2.35
 -15  12   3    0.32    2.13
  12  15  -3    2.18    1.88
  12  15  -3    4.47    2.20
  12  15  -3    3.33    1.94
  12  15  -3    3.08    2.07
  15 -11   0   -0.51    2.29
  15 -11   0   -2.20    3.03
  11  15   0    0.30    1.62
 -11 -15   0    0.47    2.58
  11  15  -2   15.79    3.11
  11  15  -2   17.21    3.35
  15 -11  -2   14.24    3.09
  15 -11   2   24.43    3.65
  11  15  -2   18.95    3.24
  11  15  -2   15.41    3.04
  11  15  -2   18.81    3.48
 -15  11   4    1.68    1.66
 -11 -15   4    4.11    1.62
  11  15  -4    4.61    1.89
  11  15  -4    3.19    1.75
  11  15  -4    7.43    1.93
  15 -10  -1  172.15    9.56
  15 -10   1  178.63    9.60
  10  15  -1  161.84    8.66
  15 -10  -1  166.50   10.06
  15 -10   1  165.40    9.96
  10  15  -1  156.26    8.35
 -10 -15   1  160.73    9.38
 -10 -15  -1  143.55    9.01
  10  15  -1  169.35    8.49
  10  15  -1  175.66    9.30
 -10 -15   3   15.33    3.32
  10  15  -3   12.80    2.95
  10  15  -3   19.93    3.36
  10  15  -3   15.89    3.01
  10  15  -3   19.05    3.22
 -15  10   3   18.05    2.96
  10  15  -3   11.05    2.86
  10  15  -3   19.17    3.41
  15  -9   0   74.02    6.16
   9  15   0   69.52    5.24
  15  -9   0   63.86    6.14
  -9 -15   0   83.59    6.57
   9  15   2   13.90    3.21
  15  -9   2   15.60    2.84
   9  15  -2   18.26    3.36
   9  15  -2   16.21    3.14
  15  -9  -2   13.18    2.75
  15  -9   2   12.83    2.96
   9  15  -2   17.90    3.22
   9  15  -2   21.27    3.67
   9  15  -2   19.44    3.36
   9  15  -2   20.10    3.27
   9  15  -2   16.80    3.41
   9  15  -2   15.96    3.36
  -9 -15   4   27.15    3.06
 -15   9   4   22.32    3.15
   9  15  -4   27.59    3.37
   9  15  -4   21.24    3.00
   9  15  -4   23.81    3.15
   9  15  -4   27.89    3.42
   9  15  -4   24.54    3.16
  15  -8  -1  209.34   10.70
  15  -8   1  211.67   10.72
   8  15  -1  215.78   10.31
   8  15  -1  204.32    9.86
  15  -8  -1  217.05   11.33
  15  -8   1  208.69   11.09
   8  15  -1  205.43    9.67
  -8 -15   1  239.31   11.23
  -8 -15  -1  200.70   10.84
  15  -8   1  207.17    9.90
   8  15  -1  217.92   10.15
   8  15  -1  217.52   10.65
   8  15  -3   58.27    5.43
   8  15  -3   64.14    5.73
   8  15  -3   72.40    5.97
  15  -8   3   70.31    5.47
   8  15  -3   69.99    5.97
   8  15  -3   63.16    5.63
 -15   8   3   62.07    5.62
   8  15  -3   66.31    5.63
   8  15  -3   67.20    6.00
   7  15   0    3.57    2.03
  -7 -15   0    4.53    2.52
  15  -7   0    5.80    2.56
  15  -7   0    1.19    2.18
   7  15   2   45.34    4.96
  15  -7   2   43.68    4.51
   7  15  -2   43.88    4.71
   7  15  -2   44.74    4.72
  15  -7   2   49.55    4.88
   7  15  -2   48.00    4.81
  15  -7  -2   37.35    4.36
   7  15  -2   44.39    4.63
   7  15  -2   46.56    4.85
   7  15  -2   46.32    4.73
   7  15  -2   48.76    4.82
   7  15  -2   45.23    5.04
  15  -7   2   44.34    4.61
   7  15   2   55.15    5.40
  -7 -15   2   47.33    4.64
  15  -7   2   45.91    4.72
  -7 -15   4   42.70    3.88
  -7 -15   4   45.05    3.86
   7  15  -4   48.38    4.53
   7  15  -4   44.80    4.40
   7  15  -4   38.18    4.11
   7  15  -4   43.09    4.27
   7  15  -4   42.01    4.32
   7  15  -4   41.35    4.25
   7  15  -4   44.63    4.40
   6  15   1  196.05    9.95
  15  -6   1  219.67    9.92
  -6 -15  -1  199.73   10.06
   6  15  -1  187.53    9.30
  -6 -15   1  200.56    9.99
   6  15  -1  182.58    8.89
  15  -6  -1  209.22   10.50
  15  -6   1  186.14   10.03
   6  15  -1  190.98    9.22
   6  15  -1  177.18    8.97
   6  15  -1  178.38    9.59
  15  -6  -1  169.14    9.45
  15  -6   1  181.45    9.66
  15  -6   3  104.47    7.00
   6  15  -3   86.02    6.77
   6  15  -3   93.26    6.80
   6  15  -3   83.05    6.58
   6  15  -3   85.53    6.81
   6  15  -3  108.53    7.30
 -15   6   3   87.56    7.03
   6  15  -3   98.36    6.87
   6  15  -3  102.71    7.54
   6  15  -5   39.93    2.86
   6  15  -5   34.55    2.74
   5  15   0    6.94    2.23
   5  15   0    6.61    2.44
  15  -5   0   10.80    2.96
  15  -5   0    3.77    2.62
  15  -5   0    7.85    2.08
  -5 -15   0    6.87    2.82
   5  15   2   59.95    5.51
   5  15  -2   69.62    5.74
   5  15  -2   73.35    5.77
   5  15  -2   57.79    4.82
   5  15  -2   74.98    5.64
   5  15  -2   64.01    5.39
   5  15  -2   70.29    5.81
  15  -5   2   60.40    5.44
   5  15  -2   66.12    5.56
  -5 -15   2   62.80    5.16
  15  -5   2   60.47    5.17
   5  15  -2   59.62    5.64
  15  -5   2   58.95    5.37
   5  15   2   66.57    6.09
   5  15  -4   51.26    4.81
   5  15  -4   41.77    4.48
   5  15  -4   51.27    4.74
   5  15  -4   46.69    4.66
   5  15  -4   53.34    4.86
 -15   5   4   47.99    4.73
   5  15  -4   47.88    4.62
   5  15  -4   47.33    4.65
  -5 -15   4   48.66    4.44
   4  15   1   71.21    5.49
   4  15   1   78.01    5.85
   4  15  -1   75.62    5.20
   4  15  -1   69.95    5.30
  15  -4  -1   67.61    5.75
  15  -4   1   74.86    6.11
  15  -4  -1   76.14    5.13
  15  -4  -1   70.11    5.01
  -4 -15   1   63.89    5.42
  15  -4   1   68.75    5.55
   4  15  -1   76.47    5.31
   4  15  -1   68.42    5.03
   4  15  -1   69.99    5.61
  15  -4  -1   76.04    5.85
  15  -4   1   71.74    5.68
  -4 -15  -1   71.66    5.80
   4  15   3   89.26    6.66
   4  15  -3   85.13    6.64
  15  -4   3   95.40    6.84
   4  15  -3   77.00    6.50
   4  15  -3   81.26    6.49
 -15   4   3   85.10    7.06
   4  15   3   75.00    6.97
   4  15  -3   79.64    6.78
 -15   4   5   35.91    2.72
   4  15  -5   35.33    2.74
   4  15  -5   38.88    2.99
   4  15  -5   40.69    3.07
   4  15  -5   30.07    2.82
 -15   4   5   35.08    2.67
   4  15  -5   42.01    3.07
  -4 -15   5   33.52    2.60
   3  15   0   32.06    3.38
   3  15   0   23.76    3.42
   3  15   0   26.45    3.69
  -3 -15   0   30.00    3.84
  15  -3   0   32.52    4.04
  15  -3   0   25.43    3.62
  15  -3   0   28.66    3.37
  15  -3   0   32.05    3.49
   3  15   2  508.40   19.60
   3  15  -2  552.09   19.84
   3  15  -2  518.62   18.51
   3  15  -2  516.48   19.49
  -3 -15   2  505.98   18.53
  15  -3   2  532.17   18.98
  15  -3   2  508.89   19.34
   3  15   2  520.70   20.65
  -3 -15   4   91.30    6.28
   3  15  -4   90.75    6.48
   3  15  -4   81.12    6.23
   3  15  -4   99.41    6.62
   3  15  -4   93.96    6.56
 -15   3   4   93.33    6.88
   3  15  -4   80.70    6.14
   2  15  -1   29.30    3.37
   2  15  -1   34.48    4.13
   2  15   1   31.48    3.87
  15  -2  -1   25.28    3.63
  15  -2   1   28.25    3.85
  15  -2  -1   32.73    3.50
  15  -2  -1   35.38    3.68
   2  15   1   33.15    3.95
  15  -2   1   29.24    3.69
   2  15  -1   27.02    3.34
   2  15   1   24.78    3.55
  -2 -15   1   24.49    3.46
  -2 -15  -1   23.89    3.48
   2  15   3   12.75    3.52
  15  -2   3    9.45    2.67
   2  15  -3   13.48    3.21
   2  15   3    7.65    2.70
   2  15  -3    9.54    2.93
  -2 -15   5    2.65    1.42
 -15   2   5    2.50    1.20
   2  15  -5    3.27    1.43
   2  15  -5    2.52    1.41
   2  15  -5    1.62    1.46
   2  15  -5    2.75    1.60
 -15   2   5    1.44    1.28
   2  15  -5    3.77    1.43
   2  15  -5    3.55    1.40
   1  15   0    0.56    1.72
   1  15   0    0.36    1.88
  15  -1   0   -1.78    2.51
  15  -1   0    0.31    1.65
  15  -1   0   -1.26    1.78
  -1 -15   0   -0.69    2.10
   1  15   2  381.57   15.76
  15  -1   2  372.92   15.58
  15  -1  -2  382.53   14.99
  15  -1  -2  387.65   14.65
  15  -1  -2  396.45   15.00
  -1 -15   2  382.60   14.88
  15  -1   2  377.39   15.09
   1  15   4  124.54    7.37
   1  15  -4  135.56    8.09
   1  15  -4  144.17    8.36
   1  15  -4  123.12    7.64
   0  15   1    9.67    2.70
  15   0  -1    9.02    2.71
  15   0   1    8.65    2.73
   0  15  -1    6.44    2.46
   0  15   1    7.09    2.37
   0 -15  -1   10.93    2.61
  15   0  -1   11.22    2.37
  15   0  -1    5.81    2.10
  15   0   1    9.94    2.55
   0 -15   1    9.60    2.59
   0  15   1    9.28    2.43
  15   0  -3   29.64    3.64
   0  15   3   33.58    4.97
   0  15   3   36.03    4.55
  15   0   3   36.17    4.43
  15   0  -3   32.38    3.86
 -15   0   3   31.37    4.54
   0 -15   5   10.08    1.90
   0  15  -5   13.64    1.95
   0  15  -5    4.79    1.79
   0  15  -5    7.62    1.73
 -15   0   5   11.35    1.98
   0  15  -5    8.81    1.82
   0  15  -5    6.95    1.65
  -1  15   0  118.18    7.28
  15   1   0  123.63    7.08
  15   1   0  124.02    7.09
  -1  15   0  131.63    7.49
   1 -15   0  116.96    7.15
  15   1   0  118.30    7.29
  -1  15   2  650.34   22.32
  -1  15   2  589.32   21.46
  -1  15   2  612.50   21.21
  15   1  -2  592.77   21.36
   1 -15   2  586.83   20.83
  15   1  -2  596.56   21.06
  15   1  -2  626.26   21.52
  15   1  -2  576.81   20.95
  15   1   2  627.66   21.41
  -1  15   2  584.28   22.72
  -1  15   4    1.34    1.84
  -1  15  -4    4.40    2.44
  -1  15  -4    1.64    1.67
 -15  -1   4    3.75    2.51
  -1  15  -4    0.73    2.02
  -2  15   1   82.03    6.17
 -15  -2   1   74.37    5.61
  -2  15   1   75.35    5.73
  -2  15  -1   76.70    5.77
  -2  15  -1   82.32    5.93
  -2  15   1   77.85    5.74
  15   2  -1   81.45    5.89
  15   2  -1   73.17    5.45
  15   2   1   68.38    5.29
   2 -15   1   79.89    5.78
   2 -15  -1   88.79    6.01
  15   2  -1   65.82    5.38
  15   2  -1   68.78    4.57
  15   2  -1   74.00    5.77
  15   2   1   76.42    5.88
  -2  15  -1   79.48    5.79
  -2  15   3  378.07   15.52
  -2  15   3  355.25   15.08
  15   2  -3  309.33   13.97
  15   2   3  364.36   15.30
  15   2  -3  355.19   13.99
  15   2  -3  358.90   14.57
 -15  -2   3  351.44   15.80
  -2  15   3  335.47   15.93
   2 -15   5    1.07    1.39
  -2  15  -5    3.75    1.47
  -2  15  -5    2.36    1.45
  -2  15  -5    6.18    1.64
 -15  -2   5    2.00    1.46
  -2  15  -5    2.61    1.41
  -3  15   0   43.60    4.56
 -15  -3   0   42.45    3.89
  15   3   0   37.42    4.41
  -3  15   0   46.10    4.52
  15   3   0   43.15    4.27
   3 -15   0   40.60    4.31
  15   3   0   43.26    4.26
  -3  15   0   36.74    4.26
  15   3   2   68.73    5.78
  -3  15   2   67.29    5.61
   3 -15   2   71.85    5.47
 -15  -3   2   80.35    6.28
  -3  15  -2   73.47    5.78
  15   3  -2   76.73    5.92
  -3  15   2   67.56    5.42
  15   3  -2   84.66    6.15
  15   3  -2   65.15    5.56
  15   3  -2   68.31    5.28
  15   3   2   69.09    5.56
  -3  15   2   68.61    6.22
  -3  15   4    8.92    2.55
   3 -15   4   15.41    3.00
  15   3  -4   13.85    2.46
  15   3  -4    9.63    2.25
 -15  -3   4   11.94    3.04
  -3  15  -4   11.51    2.61
  -4  15  -1   43.11    4.45
  -4  15   1   32.45    3.74
  -4  15  -1   37.27    4.34
  -4  15   1   31.96    3.97
  -4  15  -1   37.19    4.15
  -4  15   1   36.86    4.07
   4 -15   1   35.19    4.05
   4 -15  -1   35.34    4.11
  15   4  -1   32.01    4.02
  15   4   1   36.13    4.27
  15   4  -1   39.28    4.20
  15   4   1   32.17    3.88
  15   4  -1   37.32    4.16
  15   4   1   39.92    4.13
  15   4  -1   36.82    4.44
 -15  -4   1   44.65    4.49
  -4  15   3  223.64   11.79
  -4  15   3  247.98   11.83
  -4  15  -3  238.00   10.88
 -15  -4   3  258.15   11.98
  15   4   3  247.35   11.94
  15   4  -3  229.99   11.47
  15   4  -3  240.88   11.18
  15   4  -3  254.91   11.80
 -15  -4   3  278.61   13.03
  -4  15   3  262.97   13.04
   4 -15   5   29.73    2.45
  -4  15  -5   28.34    2.62
  -4  15  -5   29.22    2.61
 -15  -4   5   20.70    2.28
  -4  15  -5   27.41    2.56
  -4  15  -5   28.24    2.62
 -15  -5   0   50.08    4.35
   5 -15   0   63.47    5.25
  -5  15   0   52.41    5.05
  15   5   0   57.80    4.94
  15   5   0   67.02    5.15
  15   5   0   53.83    5.25
  -5  15   0   56.82    5.40
  15   5   2  525.93   19.17
  -5  15  -2  520.02   18.80
   5 -15   2  480.61   18.31
  -5  15   2  520.12   19.04
 -15  -5   2  511.57   19.49
  15   5   2  525.39   19.20
  -5  15   2  519.01   18.63
  -5  15  -2  507.60   18.64
  -5  15   2  523.03   18.80
  15   5  -2  465.94   18.93
  15   5  -2  496.68   19.08
  15   5  -2  517.96   18.22
  -5  15   2  485.08   19.73
  15   5  -4   10.69    2.44
   5 -15   4   14.82    2.91
  15   5  -4   16.09    2.69
 -15  -5   4   17.48    3.17
  -5  15  -4   16.46    2.89
  -5  15   4   14.05    2.77
 -15  -6   1   97.16    6.53
  -6  15  -1   89.79    6.51
  -6  15   1   86.17    5.88
  -6  15   1   93.53    6.69
  -6  15  -1  105.84    6.94
   6 -15  -1   84.38    6.29
  15   6  -1  105.36    6.85
  15   6   1   93.52    6.22
  15   6   1   90.37    6.31
  15   6   1   91.49    6.80
   6 -15   1   95.29    6.62
  15   6   1  105.90    6.56
  -6  15   3    8.57    2.53
 -15  -6   3    9.54    2.98
  15   6   3    9.84    2.86
  15   6  -3    6.94    2.32
  15   6  -3    9.07    2.64
 -15  -6   3    3.58    2.58
  -6  15   3    8.54    3.04
  -7  15   0  419.98   16.67
 -15  -7   0  400.12   15.35
   7 -15   0  426.05   16.62
  -7  15   0  425.80   16.69
  15   7   0  399.36   15.89
  15   7   0  406.40   15.93
  -7  15   2   34.98    4.55
  -7  15   2   51.62    4.74
   7 -15   2   38.61    4.34
 -15  -7   2   39.34    4.66
  15   7   2   41.13    4.36
  -7  15  -2   40.17    4.32
  -7  15   2   31.80    4.13
  15   7  -2   40.84    4.65
  15   7  -2   44.26    4.70
  15   7   2   43.66    4.60
  -7  15   2   41.89    4.25
  -7  15   4  117.44    6.72
   7 -15   4   94.80    5.91
  -7  15   4  104.63    6.57
  15   7  -4  119.90    6.72
  15   7  -4  109.97    6.05
  15   7  -4  114.46    6.57
  -7  15  -4  107.13    6.46
  15   8   1   93.07    6.19
   8 -15   1   92.19    6.67
  -8  15  -1   96.93    6.75
  -8  15   1   86.70    6.62
  -8  15  -1   95.27    6.87
  15   8  -1   87.64    6.51
  15   8   1   85.45    6.06
  15   8  -1   93.83    6.55
  15   8   1   88.49    6.26
   8 -15  -1  105.04    6.97
 -15  -8   1   88.74    6.59
  15   8   3   15.99    2.91
  15   8  -3   14.33    3.16
 -15  -8   3   15.16    3.42
  15   8  -3   19.36    3.65
 -15  -8   3   15.27    3.07
  -8  15   3   19.31    3.41
   9 -15   0    2.94    2.14
  -9  15   0    4.68    2.60
  15   9   0    4.11    2.44
 -15  -9   0    3.64    2.00
  15   9   0    5.49    2.58
  -9  15   2   18.04    3.05
 -15  -9   2   18.37    3.56
  -9  15   2   20.84    3.42
  15   9   2   18.16    3.05
  -9  15  -2   23.83    3.66
  -9  15   4   27.74    3.21
  -9  15   4   34.01    3.65
  15   9  -4   37.89    3.67
  15   9  -4   32.86    3.26
  15   9  -4   29.80    3.32
 -15 -10   1  224.04   11.09
 -10  15   1  212.59   11.18
 -10  15  -1  224.16   11.32
  15  10  -1  240.12   11.19
  15  10  -1  231.91   11.12
  15  10   1  216.58   10.25
  15  10  -1  220.07   10.84
  15  10   1  238.91   10.62
  10 -15  -1  208.13   10.99
  10 -15   1  203.62   10.94
 -15 -10   3   30.97    4.13
  15  10  -3   26.78    3.84
 -10  15   3   29.81    3.98
  15  10  -3   28.19    3.80
  15  11   0   57.88    5.20
  15  11   0   60.39    5.22
  11 -15   0   58.71    5.68
  11 -15  -2   60.29    5.20
  11 -15   2   60.73    5.37
 -11  15   2   54.65    4.82
 -15 -11   2   61.24    5.73
 -11  15   2   58.41    5.11
  15  11  -2   59.57    5.43
  15  11  -2   67.41    5.64
 -11  15  -2   56.38    5.21
 -11  15   4   91.74    5.21
 -11  15   4   92.02    5.34
  15  11  -4   87.21    5.28
  15  11  -4   92.66    5.14
  15  11  -4   87.52    5.22
 -12  15   1  101.46    7.29
  12 -15  -1   85.10    6.78
 -12  15  -1  111.71    7.62
 -15 -12   1  103.68    7.23
  15  12  -1  113.18    7.16
  15  12  -1   96.81    6.86
  15  12   1  103.24    6.27
  15  12  -1  107.38    7.00
  12 -15   1  102.17    7.31
 -12  15   3   59.87    5.03
  15  12  -3   70.63    5.40
  13 -15   0  440.21   18.09
  15  13   0  457.38   17.04
  15  13   0  439.79   16.56
 -13  15   2   29.97    3.75
 -15 -13   2   32.67    4.28
 -13  15   2   33.29    3.69
 -13  15  -2   24.19    3.51
  13 -15  -2   32.58    3.88
  13 -15   2   30.41    3.82
  15  13  -2   31.25    3.79
  15  13  -2   35.82    4.02
 -13  15   4    2.29    1.29
  15  13  -4    5.07    1.54
  15  13  -4    2.07    1.28
 -13  15   4    3.03    1.25
 -15 -14   1    8.80    2.62
 -14  15   1    6.07    2.59
 -14  15  -1    8.39    2.78
  15  14  -1    9.07    2.49
  15  14  -1    7.83    2.39
  14 -15  -1    2.90    2.71
  14 -15   1    5.80    2.80
  15  14  -1    7.50    2.28
 -14  15   3   21.28    2.78
  15  14  -3   23.59    3.11
  15  14  -3   24.31    3.25
  15  14  -3   22.06    3.02
  15 -15   0  982.26   32.36
  15  15   0  968.22   30.58
 -15 -15   2   36.62    4.22
 -15  15  -2   29.69    3.50
 -15  15   2   29.68    3.47
  15  15  -2   29.87    3.64
  15  15  -2   32.49    3.90
  15  15  -2   20.88    3.09
  15 -15  -2   36.36    3.78
  15 -15   2   38.67    3.87
  16 -15  -1   56.93    5.23
  16 -15   1   64.63    5.48
 -16  15   1   67.31    5.73
 -15 -16   1   56.47    5.06
 -16  15  -1   63.42    5.50
  15  16  -1   66.98    5.07
  15  16  -1   53.78    4.33
 -16  15   3   15.37    1.98
  15  16  -3   13.39    2.12
  15  16  -3   16.44    2.18
  16 -14   0  735.11   24.89
  14  16   0  653.96   22.33
 -14 -16   2    6.14    2.51
 -16  14  -2    4.25    2.01
  14  16  -2    7.99    2.23
  16 -14  -2    6.59    2.30
  16 -14   2    8.37    2.40
  14  16  -2    4.93    1.96
 -16  14   2    4.23    2.19
 -13 -16   1  119.63    7.61
  16 -13  -1  123.08    7.94
  16 -13   1  115.98    7.73
  13  16  -1  121.18    7.28
  13  16  -1  103.14    6.37
  13  16  -1  109.75    6.66
 -16  13   3   -1.00    1.67
  13  16  -3   -0.83    1.69
  13  16  -3   -0.26    1.47
  16 -12   0  393.95   16.51
 -12 -16   0  388.62   15.32
  12  16  -2    2.94    2.44
 -16  12   2   -1.24    2.04
 -12 -16   2    0.41    2.24
  12  16  -2    1.49    1.96
  12  16  -2    1.04    1.98
  16 -12  -2   -0.68    1.88
  16 -12   2    2.73    2.16
  12  16  -2    2.29    1.85
 -16  12   4    1.51    1.17
  12  16  -4    0.53    1.16
  12  16  -4   -1.15    1.08
  16 -11  -1  254.42   12.33
  16 -11   1  250.04   12.25
  11  16  -1  265.65   11.26
  11  16  -1  254.30   11.99
  11  16  -3   11.78    2.87
 -16  11   3    3.14    1.90
  11  16  -3    6.29    2.14
  11  16  -3    9.18    2.38
 -11 -16   3    6.14    2.60
  11  16  -3    7.22    2.26
  11  16  -3    9.71    2.49
  16 -10   0  429.39   17.84
  16 -10   0  459.30   18.83
 -10 -16   0  438.92   18.37
  10  16  -2   57.54    5.11
  10  16  -2   65.91    5.38
  10  16  -2   53.44    4.86
  10  16  -2   53.91    4.92
  10  16   2   62.89    5.32
  16 -10  -2   58.81    5.14
  16 -10   2   59.13    5.21
  10  16  -2   62.87    5.72
 -16  10   4    1.14    1.44
  10  16  -4    1.61    1.68
  10  16  -4    1.99    1.52
 -10 -16   4    1.33    1.24
  10  16  -4    0.69    1.38
   9  16  -1  139.72    7.86
  -9 -16   1  149.10    8.98
  -9 -16  -1  149.18    8.93
  16  -9  -1  153.79    9.36
  16  -9   1  140.40    9.02
   9  16  -1  154.38    8.69
   9  16   1  145.20    8.55
  16  -9  -1  126.82    8.40
  16  -9   1  152.86    8.83
   9  16  -3   25.57    3.73
   9  16  -3   28.47    3.73
   9  16  -3   20.80    3.35
  -9 -16   3   20.91    3.67
   9  16  -3   19.58    3.18
   9  16  -3   25.17    3.61
 -16   9   3   18.70    3.06
   9  16  -3   17.66    3.18
   9  16  -3   26.24    3.81
  -8 -16   0   10.81    2.95
   8  16   0    8.13    2.36
  16  -8   0    3.87    2.78
  16  -8   0   12.05    3.20
  16  -8   2   83.38    6.00
   8  16  -2   73.24    5.97
   8  16  -2   69.08    5.87
   8  16  -2   65.12    5.60
   8  16  -2   80.00    5.88
   8  16  -2   73.11    5.99
   8  16  -2   76.96    6.01
   8  16  -2   71.89    5.68
  16  -8  -2   62.58    5.56
  16  -8   2   78.55    5.92
   8  16  -2   79.29    6.46
   8  16   2   80.72    6.46
   8  16  -4   21.30    2.96
  -8 -16   4   15.06    2.18
  -8 -16   4   17.88    2.41
   8  16  -4   17.76    2.74
   8  16  -4   17.90    2.66
   8  16  -4   14.86    2.57
   8  16  -4   16.99    2.63
  -7 -16   1  608.29   21.81
  -7 -16  -1  602.42   21.94
   7  16  -1  602.57   20.89
   7  16  -1  595.09   20.50
  16  -7  -1  577.60   22.19
  16  -7   1  589.78   22.14
  16  -7   1  580.28   20.84
   7  16  -1  582.76   20.46
   7  16  -1  591.25   21.43
  16  -7  -1  570.48   21.47
  16  -7   1  591.18   21.63
  16  -7   3  136.76    8.08
   7  16  -3  140.61    8.53
   7  16  -3  132.42    8.36
   7  16  -3  142.14    8.40
   7  16  -3  151.58    8.50
   7  16  -3  148.43    8.72
   7  16  -3  146.14    8.53
 -16   7   3  153.44    8.88
   7  16  -3  140.78    8.25
   7  16  -3  135.08    8.70
   6  16   0    4.95    2.19
  16  -6   0    2.28    2.36
  16  -6   0    7.02    2.84
  -6 -16   0    4.62    2.63
  16  -6   0    4.57    2.12
   6  16   2  169.17    9.66
  16  -6   2  166.35    9.15
   6  16  -2  164.51    9.25
  16  -6   2  181.90    9.46
   6  16  -2  173.77    9.30
   6  16  -2  164.40    8.89
   6  16  -2  162.40    8.81
   6  16  -2  165.00    9.29
   6  16  -2  170.24    9.18
   6  16  -2  165.91    8.82
  -6 -16   2  154.55    8.91
  16  -6  -2  162.76    9.01
  16  -6   2  162.33    8.91
   6  16  -2  174.15    9.95
   6  16   2  171.19    9.91
  -6 -16   4   30.81    3.36
   6  16  -4   32.19    3.69
   6  16  -4   31.22    3.62
   6  16  -4   31.43    3.61
   6  16  -4   36.81    3.86
   6  16  -4   33.90    3.77
   6  16  -4   28.37    3.44
  -5 -16   1  194.30   10.14
   5  16   1  208.66   10.39
  -5 -16  -1  190.54   10.18
   5  16   1  196.35    9.81
  16  -5   1  223.18   10.24
   5  16  -1  201.21    9.60
   5  16  -1  189.73    9.22
  16  -5  -1  194.69   10.60
  16  -5   1  199.31   10.62
   5  16  -1  192.98    9.40
   5  16  -1  194.56    9.21
   5  16  -1  197.21   10.25
  16  -5  -1  193.04   10.14
  16  -5   1  204.18   10.29
   5  16   3    3.73    2.51
   5  16  -3    1.72    2.33
   5  16  -3    1.26    2.32
  16  -5   3    0.80    1.92
   5  16  -3    3.99    2.38
   5  16  -3    5.90    2.23
   5  16  -3    7.26    2.67
   5  16  -3    4.56    2.44
   5  16  -3    3.96    2.18
 -16   5   3    5.05    2.60
   5  16  -3    1.39    2.18
   5  16   3    2.47    2.55
  -4 -16   0   95.03    6.80
   4  16   0   73.28    5.51
   4  16   0   93.69    6.36
  16  -4   0   82.53    6.64
  16  -4   0   80.45    5.72
  16  -4   0   80.22    6.37
   4  16   2   57.15    5.54
  16  -4   2   68.70    5.83
   4  16  -2   68.82    5.60
   4  16  -2   62.86    5.27
   4  16  -2   65.76    5.40
   4  16  -2   67.07    5.75
   4  16  -2   62.78    5.51
  -4 -16   2   70.88    5.43
   4  16  -2   62.60    5.48
  16  -4  -2   63.90    5.35
  16  -4   2   69.08    5.61
   4  16  -2   61.36    5.94
   4  16   2   79.18    6.74
  -4 -16   4   95.71    6.12
   4  16  -4   98.69    6.46
   4  16  -4   99.44    6.39
   4  16  -4   87.43    6.17
   4  16  -4  101.19    6.54
 -16   4   4   98.12    6.55
   4  16  -4   92.27    6.20
   4  16  -4   93.61    6.24
   3  16   1    3.79    2.23
   3  16  -1    1.60    1.78
  16  -3  -1    2.74    2.12
  16  -3   1    5.90    2.49
  16  -3  -1    1.88    1.90
   3  16   1    3.40    2.14
  16  -3  -1    3.86    2.01
  16  -3   1    2.56    2.21
   3  16  -1    3.09    2.16
  -3 -16   1    0.77    2.01
  -3 -16  -1    2.72    2.25
   3  16   3   42.17    5.22
   3  16   3   40.17    4.64
  16  -3   3   44.52    4.83
   3  16  -3   48.65    5.15
   3  16  -3   37.86    4.67
   3  16  -3   47.39    4.90
 -16   3   3   40.15    5.08
   3  16  -3   38.73    4.86
 -16   3   5   70.08    3.60
   2  16   0   10.00    2.69
   2  16   0   10.03    2.66
  16  -2   0    7.81    2.74
  16  -2   0   10.59    2.62
  16  -2   0    8.78    2.41
   2  16   0    8.60    2.27
  -2 -16   0    7.61    2.60
   2  16   2  480.63   19.14
  16  -2   2  521.33   19.34
   2  16  -2  495.81   19.05
  16  -2  -2  493.13   18.12
  -2 -16   2  512.48   18.54
   2  16  -2  498.91   18.89
  16  -2   2  510.43   18.81
   2  16   2  506.10   20.41
   2  16   4   79.15    5.56
  -2 -16   4   85.34    5.95
   2  16  -4   93.44    6.33
   2  16  -4   90.81    6.14
   2  16  -4   77.42    5.82
   2  16  -4   83.42    5.95
   1  16   1   67.45    5.53
   1  16  -1   72.80    5.85
   1  16  -1   62.80    4.97
   1  16  -1   68.47    5.84
   1  16   1   69.40    5.75
  16  -1  -1   73.63    5.49
   1  16   1   70.43    5.88
  16  -1  -1   68.60    5.37
  16  -1   1   71.08    5.63
   1  16  -1   65.75    5.01
  -1 -16   1   70.74    5.69
  -1 -16  -1   75.37    5.84
  16  -1  -1   80.17    6.02
  16  -1   1   74.48    6.02
   1  16   3  288.93   13.12
  16  -1   3  295.20   13.26
   1  16  -3  271.74   13.09
   1  16  -3  271.43   13.38
  -1 -16   5    1.49    1.06
   1  16  -5    0.49    1.09
   1  16  -5   -0.16    1.05
   1  16  -5    1.82    1.19
   1  16  -5    1.50    1.23
   0  16   0   80.70    6.17
   0  16   0   80.71    6.23
  16   0   0   92.05    6.03
  16   0   0   95.00    6.22
   0 -16   0   69.51    5.74
  16   0   0   79.38    6.26
   0  16   2  858.97   28.81
  16   0   2  797.76   28.33
  16   0  -2  923.96   28.40
  16   0  -2  867.46   27.69
   0 -16   2  837.61   27.64
  16   0  -2  833.55   27.74
  16   0  -2  804.72   27.67
  16   0   2  811.96   27.80
   0  16   2  871.49   29.95
   0  16  -4   38.17    3.62
   0  16  -4   37.76    4.26
   0  16   4   30.94    3.58
 -16   0   4   35.87    4.28
   0  16  -4   35.19    4.03
  -1  16   1   20.91    3.46
  -1  16   1   23.40    3.94
  16   1  -1   15.39    3.42
  16   1   1   16.55    3.50
  -1  16  -1   18.48    3.39
  -1  16  -1   19.84    3.36
  -1  16   1   16.29    3.14
  16   1  -1   24.46    3.38
  16   1  -1   19.18    3.16
  16   1   1   23.17    3.45
   1 -16   1   14.74    3.14
   1 -16  -1   14.68    3.19
  -1  16   3  330.26   14.33
  16   1  -3  301.80   13.09
  16   1  -3  327.99   13.36
 -16  -1   3  305.16   14.51
  -1  16   3  303.20   14.89
  -1  16  -5    6.91    1.46
  -1  16  -5    4.38    1.45
 -16  -1   5    5.39    1.45
  -1  16  -5    5.79    1.45
  -1  16  -5    6.17    1.58
  -1  16  -5    5.16    1.47
  16   2   0    4.36    2.67
  -2  16   0    0.78    2.15
  -2  16   0    1.57    2.13
  16   2   0    1.05    1.93
  -2  16   0   -0.39    2.15
  16   2   0   -0.71    2.13
   2 -16   0    0.38    2.38
  -2  16   2  805.16   27.49
  16   2   2  775.54   27.12
  -2  16  -2  791.81   26.88
  -2  16   2  790.70   26.57
   2 -16   2  751.20   26.10
  16   2  -2  825.65   27.12
  16   2  -2  787.11   26.48
 -16  -2   2  820.98   27.20
  16   2  -2  857.03   27.10
  16   2  -2  757.81   26.14
  16   2   2  775.29   26.59
  -2  16   2  812.58   28.50
  -2  16   4  125.18    7.00
  -2  16  -4  113.59    7.34
  16   2  -4  118.15    6.30
 -16  -2   4  131.10    7.78
  -2  16  -4  120.30    7.13
  -3  16   1   18.58    3.27
  -3  16   1   20.36    3.19
  16   3   1   16.19    3.46
  16   3  -1   16.23    3.47
 -16  -3   1   19.04    3.24
  -3  16   1   12.29    3.02
  -3  16  -1   17.90    3.41
  -3  16  -1   15.10    3.04
  -3  16  -1   11.45    2.84
  -3  16   1   15.01    3.06
  16   3  -1   19.98    3.34
  16   3  -1   22.99    3.42
  16   3   1   16.65    3.00
   3 -16   1   18.30    3.30
   3 -16  -1   17.81    3.32
  16   3  -1   15.09    3.04
  16   3   1   12.95    3.01
  -3  16   3   21.46    4.11
  -3  16   3   28.30    4.17
  -3  16   3   26.72    3.89
  16   3   3   19.92    3.54
  -3  16  -3   30.60    3.75
  16   3  -3   22.98    3.52
  16   3  -3   21.52    3.31
  16   3  -3   20.65    3.34
 -16  -3   3   23.78    4.01
 -16  -3   5    7.84    1.44
  -4  16   0   12.71    3.18
  16   4   0   17.31    3.32
  -4  16   0   14.35    3.33
  -4  16   0   15.30    3.04
   4 -16   0   17.00    3.20
 -16  -4   0   16.57    2.91
  16   4   2  322.06   14.10
  -4  16   2  336.16   14.03
  -4  16  -2  346.84   14.16
   4 -16   2  325.34   13.62
 -16  -4   2  327.91   14.28
  -4  16   2  320.00   13.74
  16   4  -2  329.98   14.22
  16   4  -2  327.85   14.08
  16   4  -2  327.43   14.06
  -4  16   2  313.99   14.88
  -4  16   4    0.61    1.83
   4 -16   4    2.48    2.09
  16   4  -4    2.08    1.66
  16   4  -4    3.73    1.74
 -16  -4   4    5.91    2.29
  -4  16  -4    0.94    1.71
  -5  16   1   84.63    6.75
  -5  16  -1   89.40    6.61
 -16  -5   1   80.67    6.05
  -5  16   1   76.32    6.18
  -5  16  -1   85.64    6.41
   5 -16  -1   80.14    6.28
  -5  16  -1   81.97    6.27
  -5  16   1   86.47    6.54
   5 -16   1   75.92    6.15
  16   5  -1   84.60    6.37
  16   5  -1   82.32    6.15
  16   5   1   72.32    5.78
  16   5  -1   80.09    6.03
  16   5   1   82.82    6.20
  16   5  -1   80.83    6.47
  16   5   1   88.51    6.73
  -5  16   3  137.99    8.42
  -5  16   3  133.12    8.04
 -16  -5   3  142.42    8.30
  16   5   3  127.67    7.92
  16   5  -3  120.53    7.70
  16   5  -3  124.43    7.54
  16   5  -3  130.04    7.96
 -16  -5   3  122.75    8.19
  -5  16   3  115.14    8.43
  -6  16   0  104.71    7.38
 -16  -6   0   97.58    6.34
  -6  16   0   94.17    6.91
   6 -16   0   92.79    6.84
  16   6   0   97.46    6.68
  16   6   0  110.55    7.01
  16   6   0   99.91    7.23
   6 -16   2  506.53   18.54
  -6  16  -2  479.50   18.28
  -6  16   2  464.69   18.17
 -16  -6   2  510.27   19.38
  -6  16   2  498.64   18.34
  -6  16  -2  471.72   18.28
  16   6  -2  475.22   18.71
  16   6  -2  503.81   18.82
  16   6  -2  503.92   18.98
  -6  16   2  490.39   19.49
  16   6   2  483.69   18.50
  16   6   2  484.78   18.51
  -6  16   4   53.19    4.35
   6 -16   4   44.46    3.94
  16   6  -4   42.75    3.83
  16   6  -4   47.97    4.03
  -6  16  -4   45.45    4.07
  16   7   1   28.22    3.71
 -16  -7   1   26.82    3.68
  -7  16  -1   31.40    4.31
  -7  16   1   26.23    4.01
  -7  16  -1   25.20    3.89
   7 -16  -1   29.19    4.18
   7 -16   1   24.80    4.02
  16   7  -1   28.65    3.76
  16   7   1   26.16    3.60
  16   7   1   30.00    3.88
  -7  16   3    0.38    2.11
 -16  -7   3   -2.38    2.27
  16   7   3    2.14    2.05
  16   7  -3    1.18    2.10
  16   7  -3    1.44    2.01
  16   7  -3    0.39    2.37
 -16  -7   3   -0.40    2.19
  -8  16   0  119.58    8.00
   8 -16   0  142.24    8.61
  -8  16   0  129.02    8.31
  16   8   0  127.17    7.88
  16   8   0  132.30    7.95
  -8  16   2   28.14    4.08
  -8  16   2   31.10    3.81
  -8  16   2   25.28    3.64
 -16  -8   2   35.21    4.47
  -8  16  -2   33.79    4.19
  16   8   2   28.27    3.68
  16   8  -2   32.22    4.16
  16   8  -2   37.84    4.31
  16   8  -2   31.15    3.98
  16   8   2   37.95    4.11
  -8  16   4  101.22    5.92
  16   8  -4  116.57    6.12
  16   8  -4   98.48    5.47
  16   8  -4  110.34    6.02
  -8  16  -4  100.22    5.82
   9 -16  -1  235.90   11.86
   9 -16   1  245.57   12.02
  16   9   1  248.91   11.04
  -9  16   1  254.97   12.13
  -9  16  -1  232.19   11.87
  16   9  -1  260.01   12.06
  16   9   1  238.65   11.16
  16   9  -1  258.68   11.87
  16   9   1  250.63   11.35
  -9  16  -1  242.08   11.61
 -16  -9   1  254.18   11.84
  -9  16   3    7.16    2.39
  16   9  -3    6.09    2.33
  16   9  -3    6.75    2.35
  16   9  -3    6.79    2.47
 -16  -9   3    7.95    2.72
 -16  -9   3    4.21    2.01
 -10  16   0   81.11    6.54
  16  10   0   81.07    6.19
  16  10   0   90.32    6.36
  10 -16   0   78.75    6.62
 -10  16   2   73.85    5.61
 -16 -10   2   71.57    6.13
  10 -16   2   85.38    6.11
  10 -16  -2   90.53    6.30
 -10  16   2   71.25    5.71
 -10  16  -2   78.46    6.06
  16  10   2   73.46    5.27
  16  10  -2   81.82    6.37
  16  10  -2   82.30    6.31
  16  10  -4    5.64    1.78
  16  10  -4    5.42    1.62
  16  10  -4    6.08    1.80
 -10  16   4    2.40    1.54
 -10  16  -4    3.85    1.62
 -11  16  -1  387.68   16.32
 -16 -11   1  401.70   16.13
 -11  16   1  380.20   16.35
  16  11  -1  422.97   16.20
  16  11  -1  377.58   15.82
  16  11   1  374.04   14.87
  16  11  -1  402.85   15.91
  16  11   1  389.65   15.03
 -11  16   3    9.47    2.43
  16  11  -3   10.82    2.60
  16  11  -3   11.32    2.66
 -12  16   0   15.05    3.38
  16  12   0   17.77    3.17
  16  12   0   14.70    2.73
  12 -16  -2   86.98    6.09
  12 -16   2   78.89    5.78
 -12  16   2   84.08    5.69
 -16 -12   2   88.83    6.64
 -12  16   2   90.37    6.18
 -12  16  -2   88.04    6.30
  16  12  -2   98.35    6.61
  16  12  -2   86.57    6.26
 -12  16   4   31.31    2.63
  16  12  -4   35.08    2.82
  16  12  -4   31.40    2.53
  16  12  -4   30.45    2.70
 -16 -13   1   16.58    3.29
 -13  16   1   17.93    3.62
  16  13  -1   13.76    2.95
  16  13  -1   18.47    3.10
  13 -16  -1   18.09    3.58
  13 -16   1   16.92    3.53
 -13  16  -1   14.99    3.22
  16  13  -1   17.90    3.08
 -13  16   3   23.02    2.86
  16  13  -3   23.87    3.19
  16  13  -3   26.53    3.20
  16  13  -3   31.81    3.36
 -14  16   0    3.55    2.51
  16  14   0    3.59    2.04
  14 -16   0   -0.86    3.08
  16  14   0    1.48    1.53
 -16 -14   2   31.19    3.86
 -14  16  -2   24.46    3.30
 -14  16   2   30.61    3.56
  16  14  -2   25.38    3.49
  16  14  -2   24.57    3.54
  14 -16  -2   27.34    3.43
  14 -16   2   24.59    3.32
  16  14  -2   27.00    3.41
  15 -16  -1  117.41    7.43
  15 -16   1  107.34    7.21
 -16 -15   1  124.50    7.35
 -15  16   1  114.42    7.45
 -15  16  -1  101.72    6.98
  16  15  -1  104.11    6.62
  16  15  -1  110.08    6.49
 -15  16   3    9.25    1.72
  16  15  -3    7.49    1.85
  16  15  -3    7.84    1.91
  16  15  -3   11.07    2.00
 -16  16   0   28.91    4.04
  16 -16   0   22.04    3.88
 -16  16  -2   20.65    2.63
 -16 -16   2   27.73    3.25
  16 -16  -2   25.06    2.84
  16 -16   2   19.16    2.67
  16  16  -2   20.92    2.88
  16  16  -2   22.07    2.67
 -16 -17   1   89.41    5.69
 -17  16   1   84.81    5.96
 -17  16  -1   94.87    6.07
  16  17  -1   83.46    5.30
  17 -16  -1   86.53    5.96
  17 -16   1   89.47    6.01
 -16 -17   3    2.00    1.17
  16  17  -3    1.05    1.10
  17 -15   0   92.24    6.65
 -15 -17   2    1.45    1.79
 -17  15  -2    2.34    1.56
  17 -15  -2    0.46    1.67
  17 -15   2    3.26    1.75
  15  17  -2    1.08    1.63
 -14 -17   1  152.72    8.31
  14  17  -1  144.40    7.72
  17 -14  -1  144.19    8.38
  17 -14   1  143.49    8.33
 -17  14   3   10.47    1.70
  14  17  -3   12.45    2.00
  14  17  -3   11.30    2.02
  14  17  -3   12.39    1.89
  17 -13   0  249.48   12.24
 -13 -17   2    3.20    2.30
 -17  13   2    3.28    1.91
 -17  13  -2    1.49    1.90
  17 -13  -2    1.18    1.85
  17 -13   2    3.55    2.01
  13  17  -2    1.15    1.71
  13  17  -2    3.45    1.91
 -12 -17   1   38.51    4.44
  12  17  -1   31.44    3.63
  17 -12  -1   35.10    4.43
  17 -12   1   33.64    4.48
 -17  12   3   12.53    2.20
 -12 -17   3   13.51    2.65
  12  17  -3    8.76    2.05
  12  17  -3    8.77    2.05
  17 -11   0  919.01   31.20
 -11 -17   2    6.02    2.65
  11  17  -2    5.31    2.17
  17 -11  -2    2.03    2.16
  17 -11   2    2.69    2.20
  11  17  -2    5.49    2.11
  11  17  -2    4.20    1.88
  11  17  -2    2.44    2.21
 -17  11   4    1.55    1.06
  11  17  -4    0.47    1.06
  10  17  -1  240.03   11.14
  17 -10  -1  212.22   11.23
  17 -10   1  227.47   11.50
 -10 -17   3    3.83    2.05
  10  17  -3    3.63    2.24
  10  17  -3    4.27    1.91
  10  17  -3    5.16    1.97
  10  17  -3    4.47    1.87
   9  17   0    3.40    1.95
  17  -9   0    2.70    2.58
   9  17   2   24.57    3.67
  17  -9   2   27.13    3.40
   9  17  -2   29.75    3.84
   9  17  -2   35.53    4.04
  17  -9  -2   27.97    3.77
  17  -9   2   26.54    3.60
   9  17  -2   25.88    3.58
   9  17  -2   26.85    3.39
   9  17  -2   24.24    3.35
   9  17  -2   31.78    4.19
 -17   9   4   49.24    3.69
   9  17  -4   51.91    3.82
   9  17  -4   51.71    3.68
   9  17  -4   42.74    3.36
   9  17  -4   49.11    3.62
   8  17  -1  102.04    6.46
   8  17  -1  104.19    7.12
  17  -8  -1  122.36    7.79
  17  -8   1  117.41    7.71
  17  -8   1  105.16    6.75
   8  17   1  107.32    7.47
   8  17  -3   46.90    4.73
   8  17  -3   40.34    4.26
   8  17  -3   46.25    4.42
   8  17  -3   38.39    4.05
  -8 -17   3   46.74    4.74
   8  17  -3   43.91    4.55
 -17   8   3   40.01    4.19
   8  17  -3   40.61    4.20
   8  17  -3   46.22    4.79
   7  17   0    4.04    2.30
  17  -7   0    4.91    2.54
  -7 -17   0    3.61    2.48
  17  -7   0    7.49    2.76
  17  -7   2   42.91    4.52
  17  -7   2   42.56    4.61
   7  17  -2   43.48    4.75
   7  17  -2   41.26    4.46
   7  17  -2   49.40    4.65
   7  17  -2   45.14    4.38
   7  17  -2   52.26    4.98
   7  17  -2   44.03    4.54
   7  17  -2   40.56    4.27
  17  -7  -2   43.62    4.56
  17  -7   2   46.31    4.60
   7  17  -2   44.00    5.05
   7  17   2   49.65    5.27
  -7 -17   4   61.91    3.92
   7  17  -4   55.96    4.36
   7  17  -4   56.45    4.33
   7  17  -4   59.08    4.33
   7  17  -4   58.75    4.19
   7  17  -4   65.81    4.62
   7  17  -4   65.95    4.43
   7  17  -4   53.42    4.27
   6  17   1  491.66   18.69
   6  17   1  454.07   17.76
   6  17  -1  488.83   17.81
  17  -6  -1  493.06   19.48
  17  -6   1  491.98   19.58
   6  17  -1  485.63   17.63
  17  -6   1  483.87   18.24
   6  17  -1  476.06   18.42
  17  -6  -1  488.71   18.90
  17  -6   1  447.89   18.41
  -6 -17   1  469.93   18.63
  -6 -17  -1  495.39   18.99
  17  -6   3   14.89    2.97
   6  17  -3   12.73    2.90
   6  17  -3   15.07    3.00
   6  17  -3   16.64    3.11
   6  17  -3   13.31    2.84
   6  17  -3   12.61    2.92
   6  17  -3   13.32    3.00
   6  17  -3   18.14    3.16
 -17   6   3    6.64    2.73
   6  17  -3    9.90    3.06
   5  17   0   18.07    3.32
  -5 -17   0   12.92    3.12
  17  -5   0   14.28    3.26
  17  -5   0   14.66    3.30
  17  -5   0   15.39    2.92
   5  17   2   76.08    6.26
  17  -5   2   73.71    5.97
  17  -5   2   72.29    6.06
   5  17  -2   78.86    6.13
   5  17  -2   69.88    5.75
   5  17  -2   82.91    5.84
   5  17  -2   75.07    5.59
   5  17  -2   65.79    5.66
   5  17  -2   60.03    5.44
   5  17  -2   73.60    5.56
  17  -5  -2   79.94    5.96
  17  -5   2   67.26    5.64
   5  17  -2   72.03    6.36
   5  17   2   71.74    6.53
   5  17  -4   68.24    4.94
   5  17  -4   74.80    5.15
   5  17  -4   76.43    5.13
   5  17  -4   62.35    4.64
  -5 -17   4   77.98    4.95
 -17   5   4   69.90    5.04
   5  17  -4   68.52    4.99
   5  17  -4   73.83    4.97
   5  17  -4   59.77    4.84
  17  -4   1  209.33   10.31
   4  17   1  223.20   10.66
   4  17   1  204.27   10.29
   4  17  -1  183.36    9.30
  17  -4  -1  206.95    9.61
   4  17  -1  190.00    9.30
  17  -4  -1  187.88   10.25
  17  -4   1  194.03   10.47
   4  17  -1  199.93   10.34
  -4 -17   1  196.13   10.34
  -4 -17  -1  195.25   10.42
   4  17   3   85.02    6.40
  17  -4   3   78.22    6.12
   4  17  -3   74.76    6.00
   4  17  -3   80.21    6.20
   4  17  -3   74.67    5.85
   4  17  -3   76.81    5.86
   4  17  -3   58.46    5.53
   4  17  -3   84.42    6.24
 -17   4   3   61.23    5.91
   4  17  -3   80.95    6.02
   4  17   3   78.37    6.83
   4  17  -3   71.65    6.39
   3  17   0   47.51    4.44
   3  17   0   51.65    4.99
  17  -3   0   54.25    4.92
  17  -3   0   51.02    5.26
  -3 -17   0   50.98    5.21
   3  17   2  105.45    7.34
  17  -3   2   97.87    7.06
   3  17  -2  101.58    7.06
   3  17  -2  116.55    7.25
   3  17  -2   95.71    6.46
  -3 -17   2   89.05    6.50
   3  17  -2  103.76    7.04
   3  17  -2  103.16    6.87
  17  -3  -2   97.62    6.71
  17  -3   2   93.92    6.64
   3  17  -2   97.57    7.42
   3  17   2   98.63    7.63
   3  17  -4   52.23    4.59
   3  17  -4   55.85    4.58
   3  17  -4   47.18    4.26
   3  17  -4   57.20    4.64
 -17   3   4   49.69    4.55
   3  17  -4   53.79    4.46
  -3 -17   4   61.91    4.65
   3  17  -4   59.85    4.73
   2  17   1  201.89   10.32
   2  17  -1  189.03    9.35
  17  -2  -1  216.83   10.08
  17  -2  -1  215.16   10.19
  17  -2   1  212.63   10.58
  -2 -17   1  211.92   10.57
  -2 -17  -1  203.60   10.47
  17  -2  -1  215.98   10.78
  17  -2   1  181.68   10.13
   2  17   1  195.78   10.45
   2  17   3  222.21   10.90
  17  -2   3  205.66   10.53
   2  17  -3  186.52   10.21
   2  17  -3  198.19   10.44
   2  17  -3  198.80   10.24
   2  17  -3  190.89   10.68
   1  17   0    8.17    2.62
   1  17   0    6.00    2.63
  17  -1   0    9.61    2.90
  -1 -17   0    8.50    2.65
  17  -1   0   11.58    2.74
  17  -1   0   11.02    2.69
   1  17   2  220.88   10.94
  17  -1   2  204.35   10.46
   1  17  -2  185.80    9.96
  17  -1  -2  230.40   10.02
  -1 -17   2  171.78    9.70
  17  -1  -2  190.50    9.68
  17  -1  -2  181.56    9.63
   1  17  -2  193.41   10.03
  17  -1  -2  186.95   10.00
  17  -1   2  207.58   10.27
   1  17   4   37.59    3.71
  -1 -17   4   42.52    4.13
   1  17  -4   32.89    3.41
   1  17  -4   36.97    3.93
   1  17  -4   42.91    4.08
   1  17  -4   45.14    4.23
   1  17  -4   43.22    4.08
   0 -17   1    3.24    2.36
   0 -17  -1    1.22    2.20
   0  17   1    4.63    2.33
   0  17   1    3.88    2.54
   0  17  -1    4.44    2.44
  17   0  -1    2.92    2.52
  17   0   1    2.09    2.46
   0  17  -1    0.42    1.91
   0  17   1    2.95    2.28
  17   0  -1    5.85    2.29
  17   0  -1    0.37    1.85
  17   0   1    3.90    2.35
   0  17   3   10.36    3.21
   0  17   3    8.91    2.89
  17   0   3   12.26    3.19
   0  17  -3   15.32    3.22
  17   0  -3    6.06    2.22
 -17   0   3    9.52    3.15
   0  17  -3    2.78    2.55
  17   1   0    7.61    2.80
  -1  17   0    8.88    2.77
  17   1   0    5.95    2.44
  17   1   0    7.13    2.53
   1 -17   0    9.00    2.73
  -1  17   2  226.59   11.50
  -1  17  -2  232.95   11.29
   1 -17   2  210.70   10.61
  17   1  -2  239.36   10.86
  17   1  -2  235.53   11.12
  17   1  -2  221.06   11.08
  17   1   2  211.13   10.94
  -1  17   2  237.89   12.46
  -1  17   4   75.09    5.18
  -1  17  -4   71.85    4.59
 -17  -1   4   74.25    5.61
  -1  17  -4   69.29    5.12
  -2  17   1   18.53    3.22
  -2  17   1   26.61    4.23
  17   2  -1   21.77    3.64
  17   2   1   18.33    3.61
  -2  17  -1   24.60    3.82
  -2  17  -1   17.67    3.36
  -2  17   1   28.21    3.90
  17   2  -1   17.63    3.17
  17   2  -1   20.34    3.26
   2 -17   1   22.46    3.75
   2 -17  -1   13.82    3.32
  -2  17  -3  791.99   25.00
  17   2   3  720.98   25.45
  17   2  -3  698.24   24.43
  17   2  -3  745.00   24.05
  17   2  -3  699.98   24.30
 -17  -2   3  747.74   26.28
  -2  17   3  668.04   26.03
  -3  17   0   -0.43    2.32
  -3  17   0    1.25    2.39
  17   3   0   -0.87    2.42
  -3  17   0    2.13    2.20
  17   3   0    0.38    2.11
   3 -17   0    2.50    2.29
  17   3   0    3.07    2.14
  -3  17   2   58.02    5.51
  17   3   2   63.03    5.58
  -3  17  -2   70.33    5.77
  17   3  -2   71.07    5.77
  17   3  -2   62.42    5.45
  17   3  -2   64.64    5.53
   3 -17   2   49.54    4.90
  -3  17   2   67.51    6.35
  -3  17   4  125.25    6.95
   3 -17   4  147.83    7.48
  17   3  -4  129.78    6.53
  -3  17  -4  147.26    7.77
 -17  -3   4  148.77    7.78
  -3  17  -4  121.06    7.04
  -4  17   1   94.16    6.76
  17   4   1   97.09    6.83
  -4  17  -1  102.69    7.26
 -17  -4   1  103.68    6.94
  -4  17   1  105.71    7.37
  -4  17  -1   98.31    7.17
  -4  17  -1  101.29    7.20
  -4  17   1  104.79    7.28
   4 -17   1   97.26    7.17
   4 -17  -1   98.70    7.06
  17   4  -1  108.52    7.16
  17   4   1   96.18    6.75
  17   4  -1   95.73    6.85
  17   4   1  109.04    7.17
  17   4  -1  120.14    7.96
  17   4   1  112.40    7.77
  -4  17  -3   11.30    2.63
  17   4   3    9.53    2.88
  17   4  -3    9.17    2.60
  17   4  -3    9.88    2.53
  17   4  -3    5.09    2.41
 -17  -4   3    7.12    2.88
  -4  17   3    8.19    3.18
  17   5   0   13.90    3.42
  -5  17   0    9.38    3.14
  -5  17   0   14.57    3.27
  -5  17   0   10.93    2.84
   5 -17   0    8.84    2.90
  -5  17   2   58.05    5.56
  17   5   2   55.04    5.27
  -5  17  -2   59.21    5.47
  -5  17   2   46.86    4.80
 -17  -5   2   53.13    5.34
  17   5   2   52.31    5.14
  17   5  -2   57.90    5.53
  17   5  -2   68.91    5.68
  17   5  -2   60.72    5.44
  -5  17   2   53.87    5.60
  -5  17   4   47.62    3.91
   5 -17   4   44.39    3.84
  17   5  -4   35.68    3.32
 -17  -5   4   43.08    4.04
  -5  17  -4   46.66    3.98
  -6  17   1  289.20   13.42
  17   6   1  318.19   13.30
  -6  17  -1  312.99   13.85
   6 -17  -1  300.57   13.59
   6 -17   1  286.76   13.39
 -17  -6   1  324.07   13.60
  -6  17  -1  279.19   13.33
  -6  17  -1  273.27   13.40
  -6  17   1  290.51   13.63
  17   6  -1  305.76   13.43
  17   6   1  302.54   13.04
  17   6  -1  296.53   13.35
  17   6   1  308.00   13.39
  17   6   3    1.43    1.85
  17   6  -3    2.97    2.16
  17   6  -3    4.07    2.28
  -6  17   3    3.35    2.13
  17   6  -3    3.68    1.93
 -17  -6   3    7.30    2.68
  -7  17   0    1.76    2.38
  -7  17   0    2.25    2.44
   7 -17   0    0.44    2.04
  17   7   0   -0.79    1.98
  17   7   0    0.80    2.04
  -7  17   2   34.29    4.52
 -17  -7   2   43.94    4.95
  -7  17   2   46.27    4.44
  17   7   2   40.73    4.42
  17   7  -2   48.74    5.02
  17   7  -2   38.75    4.55
  17   7  -2   46.39    4.82
  17   7   2   38.49    4.25
  -7  17  -2   41.72    4.43
  -7  17   4   41.47    3.62
   7 -17   4   43.80    3.34
  17   7  -4   42.64    3.53
  17   7  -4   50.59    3.72
  -7  17  -4   44.12    3.68
  17   8   1  144.98    8.17
  -8  17  -1  151.91    8.95
 -17  -8   1  151.53    8.69
  -8  17   1  150.91    9.08
  -8  17  -1  150.86    9.11
  17   8  -1  167.62    9.24
  17   8   1  146.89    8.37
  17   8  -1  145.21    8.68
  17   8   1  151.16    8.52
  -8  17   3    2.41    2.00
  17   8  -3    0.72    1.96
  17   8  -3    4.02    2.07
  17   8  -3    2.14    1.93
 -17  -8   3    3.96    2.23
 -17  -8   3    2.70    2.18
  -9  17   0    0.45    2.32
  17   9   0    2.78    1.95
  17   9   0   -0.39    2.10
  -9  17   2    5.08    2.45
  -9  17   2    5.43    2.00
 -17  -9   2    7.48    2.63
  -9  17   2    7.09    2.48
  17   9   2    8.42    2.21
  -9  17  -2    5.23    2.23
  17   9  -2    2.83    2.26
   9 -17  -2    3.53    2.00
   9 -17   2    6.67    2.50
  -9  17   4    4.49    1.48
  17   9  -4    5.06    1.62
  17   9  -4    4.70    1.42
  17   9  -4    4.69    1.58
  -9  17  -4    0.77    1.21
  17  10   1   36.18    3.80
 -17 -10   1   43.88    4.75
 -10  17   1   51.42    5.19
 -10  17  -1   41.46    4.77
  17  10  -1   34.30    4.21
  17  10  -1   40.39    4.47
  17  10   1   38.09    4.09
  17  10  -1   40.09    4.36
  17  10   1   35.64    3.98
 -10  17   3   41.67    4.07
  17  10  -3   51.18    4.59
  17  10  -3   42.73    4.22
  17  10  -3   49.51    4.51
 -11  17   0   32.48    4.61
  17  11   0   35.39    4.16
  17  11   0   38.27    4.24
 -11  17   2   21.80    3.07
 -17 -11   2   26.22    3.97
 -11  17   2   23.25    3.19
 -11  17  -2   19.13    3.17
  17  11  -2   24.87    3.59
  17  11  -2   24.65    3.57
  11 -17  -2   21.17    3.25
  11 -17   2   24.36    3.38
  17  11  -2   24.57    3.56
  17  11  -4   40.00    2.93
 -17 -12   1   48.13    4.90
 -12  17   1   54.20    5.24
 -12  17  -1   42.53    4.76
  17  12  -1   50.80    4.80
  17  12   1   44.30    4.08
  17  12  -1   52.54    4.78
  17  12   1   44.83    4.00
  12 -17  -1   44.84    4.87
  12 -17   1   36.48    4.73
 -12  17   3    4.17    1.70
  17  12  -3    6.17    2.03
 -13  17   0   -1.75    2.40
  17  13   0   -0.34    1.92
  17  13   0    2.23    1.94
  13 -17   0   -0.43    2.75
 -17 -13   2   17.84    3.09
 -13  17   2    9.39    2.23
 -13  17  -2   17.48    2.84
  17  13  -2   14.97    2.82
  13 -17  -2   17.70    2.83
  13 -17   2   16.78    2.74
  17  13  -2   19.68    3.02
 -17 -14   1    9.02    2.54
 -14  17   1    6.59    2.82
 -14  17  -1    9.76    2.66
  17  14  -1    8.44    2.46
  14 -17  -1    9.34    2.85
  14 -17   1    7.14    2.84
  17  14  -1   13.31    2.64
 -14  17   3   37.95    3.40
  17  14  -3   37.69    3.31
  17  14  -3   37.70    3.33
  17  14  -3   36.78    3.19
 -15  17   0   31.37    4.16
  17  15   0   34.29    3.48
  15 -17   0   25.43    3.98
  15 -17  -2    0.23    1.59
  15 -17   2    0.92    1.68
  17  15  -2    1.41    1.77
  17  15  -2    1.25    1.56
 -15  17  -2    4.01    1.66
 -17 -15   2    1.15    1.67
 -17 -16   1   25.08    3.09
 -16  17   1   28.60    3.80
 -16  17  -1   16.87    2.90
  17  16  -1   19.66    2.75
  16 -17  -1   21.83    3.45
  16 -17   1   18.17    3.16
 -17 -16   3    5.19    1.32
 -16  17   3    6.07    1.44
 -17  17   0   -1.65    2.31
  17 -17   0   -0.32    2.01
 -17 -17   2   78.40    4.63
  17  17  -2   77.38    4.49
 -18  17   1  127.68    6.51
 -18  17  -1  122.67    6.39
 -17 -18   1  122.45    5.83
  18 -17  -1  119.85    6.37
  18 -17   1  125.83    6.47
 -18  16   0   35.08    3.91
  18 -16   0   27.08    3.47
 -16 -18   2    2.65    1.56
  16  18  -2    3.01    1.39
 -15 -18   1  129.79    6.97
 -18  15   1  128.22    7.42
 -18  15  -1  114.94    7.05
  18 -15  -1  131.46    7.33
  18 -15   1  140.55    7.51
  18 -14   0  124.85    7.66
 -14 -18   2   23.77    3.00
 -18  14  -2   20.19    2.57
  14  18  -2   22.71    2.54
  18 -14  -2   20.75    2.56
  18 -14   2   13.34    2.27
  14  18  -2   22.61    2.79
  13  18  -1  118.50    6.58
 -13 -18   1  143.23    7.87
  13  18  -1  124.48    6.88
  18 -13  -1  114.79    7.60
  18 -13   1  145.65    8.17
 -18  13   3    5.42    1.36
  13  18  -3    3.80    1.49
  13  18  -3    4.89    1.45
  13  18  -3    4.16    1.66
  18 -12   0   28.44    4.09
 -12 -18   2   40.00    4.11
 -18  12   2   28.39    3.50
 -18  12  -2   32.83    3.52
  18 -12  -2   33.45    3.63
  18 -12   2   32.31    3.52
  12  18  -2   32.54    3.28
  11  18  -1    0.35    1.78
  11  18  -1    1.31    1.88
  18 -11  -1    1.63    2.21
  18 -11   1    2.83    2.41
 -18  11   3   44.44    3.57
 -11 -18   3   44.19    4.01
  11  18  -3   41.61    3.50
  10  18   0  589.54   20.47
  18 -10   0  595.39   22.17
  10  18  -2  163.42    8.26
  10  18  -2  142.78    7.53
 -18  10   2  149.48    7.91
  18 -10  -2  132.37    7.76
  18 -10   2  154.19    8.07
  10  18   2  138.90    7.80
  10  18  -2  154.93    8.71
  10  18  -4    9.32    1.66
  18  -9   1   70.43    5.33
   9  18  -1   93.08    6.43
  18  -9  -1   86.04    6.67
  18  -9   1   81.55    6.49
   9  18  -1   76.34    5.87
   9  18   1   78.10    6.13
  -9 -18   3   46.16    4.36
   9  18  -3   42.88    4.05
   9  18  -3   48.43    4.04
   9  18  -3   40.28    3.63
 -18   9   3   40.92    3.80
   9  18  -3   50.27    4.06
   8  18   0   63.40    5.36
  18  -8   0   81.25    6.58
  18  -8   2   54.69    4.83
   8  18  -2   62.57    5.32
   8  18  -2   57.84    5.06
   8  18  -2   59.29    4.88
   8  18  -2   57.06    5.02
   8  18  -2   52.15    4.36
  18  -8  -2   58.10    5.04
  18  -8   2   58.49    5.06
   8  18   2   64.21    5.62
   8  18  -2   61.39    5.57
 -18   8   4   22.71    2.44
   8  18  -4   22.37    2.46
   8  18  -4   21.35    2.48
   8  18  -4   23.25    2.37
   7  18  -1  112.05    7.38
  18  -7   1  114.21    7.12
  18  -7  -1  100.90    7.42
  18  -7   1  104.89    7.59
   7  18  -1  119.65    7.48
   7  18   1  114.26    7.87
  18  -7   3   28.82    3.42
   7  18  -3   34.02    3.94
   7  18  -3   35.59    3.90
   7  18  -3   31.05    3.52
   7  18  -3   26.76    3.18
   7  18  -3   31.56    3.80
   7  18  -3   35.45    3.83
 -18   7   3   35.00    4.00
   7  18  -3   30.61    3.43
  -6 -18   0   22.27    3.82
   6  18   0   22.90    3.56
  18  -6   0   15.06    3.64
  18  -6   0   18.53    3.72
  18  -6   0   16.05    3.03
  18  -6   2   66.48    5.68
   6  18  -2   65.66    5.61
   6  18  -2   68.64    5.58
   6  18  -2   75.62    5.46
  18  -6   2   69.38    5.71
   6  18  -2   78.44    6.00
   6  18  -2   74.97    5.62
  18  -6  -2   69.74    5.69
  18  -6   2   75.07    5.83
   6  18  -2   72.70    6.21
   6  18   2   85.13    6.79
   6  18  -4  121.17    5.99
   6  18  -4  112.92    6.06
   6  18  -4  120.06    5.98
   6  18  -4  107.96    5.56
   6  18  -4  130.52    6.31
   6  18  -4  115.02    5.83
  -6 -18   4  123.73    5.77
   6  18  -4  124.08    6.29
   5  18   1  168.39    9.11
   5  18   1  151.92    8.52
   5  18  -1  162.76    9.08
  18  -5   1  161.28    8.76
   5  18  -1  130.25    7.59
  -5 -18   1  122.96    8.31
  -5 -18  -1  131.31    8.64
  18  -5  -1  138.68    8.71
  18  -5   1  145.64    8.97
   5  18  -1  141.92    8.54
  18  -5   3   38.88    4.08
   5  18  -3   36.19    4.15
   5  18  -3   45.84    4.48
   5  18  -3   35.06    3.88
   5  18  -3   31.84    3.67
   5  18  -3   44.05    4.49
   5  18  -3   42.40    4.36
 -18   5   3   40.89    4.57
   5  18  -3   35.37    3.88
   5  18  -3   45.22    4.78
   4  18   0    4.99    2.75
  18  -4   0    8.47    2.98
  18  -4   0    6.89    2.47
  -4 -18   0    7.51    2.77
   4  18   2    8.88    3.03
  18  -4   2   12.23    2.92
   4  18   2   18.38    3.58
  18  -4   2    9.87    2.86
  18  -4  -2    7.80    2.64
   4  18  -2   18.73    3.18
  18  -4   2    9.30    2.86
   4  18  -2   12.81    2.82
   4  18  -2   11.38    2.51
   4  18  -2    9.88    2.53
   4  18  -2   11.42    2.69
   4  18  -2   10.59    3.08
  -4 -18   4   50.47    3.89
   4  18  -4   61.87    4.10
   4  18  -4   47.65    4.02
   4  18  -4   54.25    4.03
   4  18  -4   42.27    3.58
   4  18  -4   47.81    3.99
 -18   4   4   49.56    4.15
   4  18  -4   49.11    3.96
   4  18  -4   52.06    3.95
   4  18  -4   50.08    4.10
   3  18   1  247.25   11.77
  18  -3   1  267.12   12.15
   3  18   1  230.56   11.70
   3  18  -1  244.14   11.98
  18  -3  -1  249.14   11.18
  18  -3  -1  261.16   11.46
  -3 -18   1  230.61   11.81
  -3 -18  -1  243.53   12.10
  18  -3  -1  234.21   11.93
  18  -3   1  266.73   12.37
   3  18  -1  236.90   11.72
   3  18   3    0.79    2.14
  18  -3   3    1.91    1.97
   3  18  -3    4.65    2.22
   3  18  -3    0.74    1.92
   3  18  -3    0.34    1.89
   3  18  -3    0.32    1.60
   3  18  -3    1.14    2.03
   3  18  -3    3.25    2.15
   3  18  -3    2.31    1.92
 -18   3   3    1.74    2.21
   3  18  -3    0.43    2.30
   3  18   3    6.17    2.93
   2  18   0   35.77    4.45
  18  -2   0   36.28    4.62
  -2 -18   0   35.40    4.60
  18  -2   0   30.89    3.97
   2  18   2   18.86    3.41
   2  18   2   23.60    4.12
  18  -2   2   17.33    3.46
  18  -2  -2   20.10    3.55
   2  18  -2   29.70    4.00
   2  18  -2   21.75    3.75
   2  18  -2   23.82    3.42
   2  18  -2   19.26    2.95
  18  -2  -2   27.05    3.40
  18  -2   2   26.90    3.84
   2  18  -2   22.42    3.40
  18  -2   2   21.24    3.57
   2  18  -2   27.17    3.54
   2  18  -2   27.50    4.23
  -2 -18   4    8.89    2.24
   2  18  -4    9.10    2.08
   2  18  -4   13.04    2.42
   2  18  -4    7.90    2.09
   2  18  -4    3.50    1.68
   2  18  -4    9.26    2.34
   2  18  -4    8.62    2.15
   2  18  -4    8.21    2.07
   2  18  -4    9.54    2.22
   1  18   1    3.60    2.24
  -1 -18   1    3.84    2.35
  -1 -18  -1    2.58    2.37
   1  18   1    6.62    2.83
   1  18  -1    5.51    2.65
  18  -1  -1    4.79    2.79
  18  -1   1    1.31    2.97
  18  -1  -1    5.55    2.21
  18  -1  -1    5.31    2.23
  18  -1   1    6.49    2.51
   1  18  -3   60.48    5.32
  18  -1   3   71.22    5.77
   1  18  -3   71.41    5.80
   1  18  -3   69.04    5.68
   1  18  -3   67.07    5.51
   1  18  -3   60.96    5.72
   0  18   0  108.64    7.67
   0  18   0   99.32    7.42
  18   0   0  108.09    7.16
  18   0   0  111.41    7.25
   0 -18   0  104.21    7.72
  18   0   0  105.86    7.58
   0  18   2   92.56    6.88
  18   0   2   91.89    6.93
   0  18  -2   96.34    7.04
   0  18  -2   98.69    6.76
  18   0  -2  100.62    6.41
  18   0  -2   92.59    6.49
   0  18  -2   97.75    6.70
  18   0  -2   88.22    6.59
  18   0   2   79.78    6.30
   0  18   2   83.30    7.37
   0  18   4   33.51    3.41
   0 -18   4   31.36    3.44
   0  18  -4   31.50    3.02
   0  18  -4   38.48    3.73
   0  18  -4   38.08    3.56
   0  18  -4   37.20    3.69
   0  18  -4   38.68    3.66
 -18   0   4   42.18    3.95
   0  18  -4   35.47    3.52
  -1  18   1   11.91    2.96
  -1  18   1    5.94    3.02
  18   1  -1    9.72    3.21
  18   1   1    5.75    2.84
  -1  18  -1   11.59    3.09
  -1  18  -1    8.46    2.92
  -1  18   1   11.14    2.98
  18   1  -1    9.73    2.90
  18   1  -1    9.04    2.71
  18   1   1    8.54    2.72
   1 -18   1    8.57    2.86
   1 -18  -1    6.00    2.63
  -1  18  -3  147.42    8.11
  -1  18  -3  142.72    8.43
  18   1  -3  133.45    7.56
  -1  18  -3  142.70    8.44
 -18  -1   3  145.52    8.94
  -1  18  -3  152.14    9.07
  -1  18   3  166.77    9.88
  -2  18   0   10.92    3.31
  18   2   0   12.22    3.40
  -2  18   0    8.13    2.64
  18   2   0   11.05    2.75
  18   2   0   12.00    2.93
   2 -18   0   10.94    3.18
  -2  18   2   40.37    4.65
  -2  18   2   27.25    4.64
  18   2  -2   31.23    4.20
  18   2   2   22.89    3.66
  18   2   2   35.43    4.43
  -2  18  -2   34.74    4.39
  18   2  -2   23.46    3.54
  18   2  -2   25.34    3.64
  -2  18   4   75.21    4.87
   2 -18   4   69.58    4.87
  -2  18  -4   70.25    5.05
  -2  18  -4   79.58    5.29
  -2  18  -4   83.41    5.34
  -2  18  -4   72.21    4.97
 -18  -2   4   72.33    5.12
  -2  18  -4   69.49    4.95
  -3  18   1  103.90    7.10
  -3  18   1  103.06    7.68
  18   3   1  128.71    7.96
  -3  18  -1  122.44    7.98
  -3  18  -1   99.94    7.44
  -3  18   1  100.52    7.44
   3 -18   1  127.52    8.11
   3 -18  -1  109.68    7.62
  18   3  -1  100.66    7.13
  18   3  -1  108.26    7.23
  18   3  -1  114.30    7.80
  18   3   1  108.27    7.63
  -3  18  -3   20.78    3.31
  18   3   3   26.62    3.81
  18   3  -3   21.74    2.99
  18   3  -3   26.99    3.51
 -18  -3   3   24.92    3.80
  -3  18   3   17.90    3.66
  18   4   0    3.24    2.61
  -4  18   0    1.86    2.70
  -4  18   0    1.77    2.36
  -4  18   0    2.72    2.18
   4 -18   0   -0.44    2.09
  -4  18   2   56.70    5.43
  -4  18  -2   56.82    5.31
  18   4   2   60.93    5.43
  18   4  -2   55.37    5.25
  18   4  -2   60.77    5.35
  18   4  -2   61.29    5.43
  18   4   2   71.53    5.92
  -4  18   2   53.36    5.67
  -4  18   4   52.41    4.06
   4 -18   4   59.17    4.22
  -4  18  -4   59.38    4.52
  18   4  -4   52.86    3.61
  -4  18  -4   62.53    4.55
 -18  -4   4   61.24    4.48
  -4  18  -4   55.58    4.19
  -5  18   1   10.69    2.84
 -18  -5   1   13.46    3.14
  -5  18  -1   14.62    3.36
  -5  18   1    7.36    2.76
  -5  18  -1   15.71    3.46
   5 -18   1   12.57    3.13
   5 -18  -1   11.20    3.19
  18   5  -1   16.42    3.25
  18   5  -1   12.36    3.12
  18   5   1   14.27    3.16
  18   5   1   13.22    2.92
  18   5   3   28.20    3.57
  18   5  -3   28.50    3.56
  18   5  -3   24.61    3.20
  18   5  -3   27.22    3.56
 -18  -5   3   28.50    3.87
  -6  18   0   30.72    4.48
  -6  18   0   32.72    4.38
   6 -18   0   36.03    4.58
  18   6   0   23.41    3.62
  18   6   0   33.50    4.17
  -6  18   2   73.68    6.16
  18   6   2   73.97    5.88
  -6  18  -2   78.50    6.00
 -18  -6   2   74.20    6.10
  18   6   2   73.21    5.95
  18   6  -2   88.12    6.39
  18   6  -2   70.68    5.94
  18   6  -2   74.60    6.01
  -6  18   2   86.69    6.73
  -6  18   4   31.23    3.05
   6 -18   4   31.43    2.81
  -6  18  -4   35.65    3.42
  18   6  -4   36.69    3.01
  -6  18  -4   32.98    3.30
  -6  18  -4   32.25    3.06
  -7  18  -1   46.54    5.24
 -18  -7   1   55.62    5.20
  -7  18   1   54.27    5.56
  -7  18  -1   56.08    5.68
  18   7  -1   59.10    5.35
  18   7   1   63.43    5.25
  18   7   1   52.39    5.04
  18   7   1   53.08    5.01
  18   7   3   18.98    2.83
  18   7  -3   12.13    2.74
  18   7  -3   15.69    2.72
  18   7  -3   11.66    2.68
 -18  -7   3   22.66    3.40
  -8  18   0   -2.26    2.69
  18   8   0    1.61    1.97
  18   8   0   -0.41    2.14
 -18  -8   2   49.64    4.99
  18   8   2   50.55    4.59
  18   8  -2   46.70    4.83
  18   8  -2   53.09    4.98
  18   8  -2   52.37    4.91
  -8  18   2   45.51    4.90
  -8  18   4    7.77    1.76
  -8  18  -4   12.20    2.06
  18   8  -4    9.16    1.70
  -8  18  -4   10.15    1.76
  -9  18   1    3.56    2.42
  -9  18  -1    5.53    2.58
 -18  -9   1    4.25    2.39
  -9  18   1    4.29    2.74
  -9  18  -1    4.30    2.40
  18   9   1    4.26    1.89
  18   9  -1    0.80    2.00
  18   9   1    3.67    2.19
  18   9   1    1.99    1.88
  -9  18   3   -0.66    2.02
  18   9  -3    0.63    1.75
  18   9  -3    1.76    1.66
  18   9  -3    2.17    1.73
  18  10   0   52.65    4.52
 -10  18   0   60.28    5.62
  18  10   0   48.21    4.74
  18  10   0   57.20    5.15
  10 -18  -2  133.80    7.51
  10 -18   2  126.67    7.26
 -18 -10   2  125.63    7.61
  18  10  -2  120.30    7.59
 -18 -11   1    8.51    2.57
 -11  18   1    7.83    2.67
 -11  18  -1   10.60    2.98
  18  11  -1    7.28    2.51
  18  11  -1    4.81    2.48
  18  11   1    6.27    2.10
  11 -18  -1    9.26    2.82
  11 -18   1    9.73    2.81
 -11  18   3    5.16    2.01
  18  11  -3    4.94    1.91
  18  11  -3    3.41    1.77
  18  12   0    1.73    1.87
  18  12   0    0.67    1.86
  12 -18   0   -1.26    2.86
 -12  18   0    2.57    2.62
  12 -18  -2   40.56    3.87
  12 -18   2   44.13    4.01
 -18 -12   2   39.88    4.20
 -12  18   2   44.08    3.95
 -12  18  -2   45.31    4.13
  18  12  -2   42.19    4.09
  13 -18  -1   41.51    4.44
 -18 -13   1   43.94    4.27
 -13  18   1   40.61    4.35
 -13  18  -1   28.06    3.80
  18  13  -1   40.28    4.17
  18  13  -1   33.37    3.73
  13 -18   1   27.75    3.84
 -13  18   3   42.81    3.67
  18  13  -3   50.51    3.72
  18  13  -3   48.62    3.61
 -14  18   0    2.34    2.01
  18  14   0   -0.28    1.53
  14 -18   0    1.14    2.48
  18  14   0    0.26    1.58
 -18 -14   2   21.34    2.86
  14 -18  -2   15.11    2.57
  14 -18   2   17.39    2.61
  18  14  -2   18.21    2.71
  18  14  -2   19.43    2.65
  15 -18  -1   41.84    4.10
  15 -18   1   41.87    4.21
 -18 -15   1   40.53    3.77
 -15  18   1   35.00    4.12
 -15  18  -1   31.64    3.83
  18  15  -1   42.92    3.78
  18  15  -1   41.74    3.53
 -15  18   3    5.08    1.36
  18  15  -3    7.10    1.40
  16 -18   0   93.30    6.10
 -16  18   0   83.82    5.88
 -18 -16   2   85.97    4.82
  18  16  -2   83.60    4.78
 -18 -17   1  112.46    5.48
 -17  18   1  113.24    6.17
 -17  18  -1  110.90    6.09
  17 -18  -1  121.06    6.35
  17 -18   1  125.92    6.35
 -18  18   0    5.60    2.08
  18 -18   0   10.76    2.30
  19 -18  -1   47.95    3.10
  19 -18   1   37.42    2.91
 -19  17   0    0.48    1.68
  19 -17   0    3.57    1.97
 -16 -19   1   17.09    2.16
 -19  16   1   19.17    2.68
 -19  16  -1   13.80    2.48
  19 -16  -1   18.82    2.73
  19 -16   1   14.01    2.46
 -19  15   0   78.75    5.56
  19 -15   0   63.53    5.00
 -15 -19   2    9.66    1.89
  15  19  -2    6.45    1.57
 -14 -19   1  304.96   11.83
 -19  14   1  302.10   12.32
 -19  14  -1  298.10   12.19
  19 -14  -1  287.97   12.02
  19 -14   1  274.75   11.90
  19 -13   0   68.86    5.68
  13  19  -2   26.18    2.79
 -13 -19   2   24.87    3.04
  19 -13  -2   22.06    2.61
  13  19  -2   23.68    2.78
  12  19  -1   48.27    4.05
 -12 -19   1   43.53    4.33
  19 -12  -1   52.18    4.95
  19 -12   1   47.29    4.78
  12  19  -3    8.07    1.70
  12  19  -3    7.15    1.70
  19 -11   0   61.31    5.64
 -11 -19   2    4.27    2.17
  11  19  -2    4.68    2.05
  19 -11  -2    3.00    1.80
  19 -11   2    3.81    1.92
  10  19  -1   11.26    2.43
  10  19   1    8.70    2.35
  10  19  -1    8.06    2.44
  19 -10  -1    9.22    2.71
  19 -10   1   12.69    3.07
 -19  10   3    7.28    1.76
 -10 -19   3    8.72    2.14
  10  19  -3   10.24    2.12
   9  19   0    1.35    1.96
  19  -9   0    3.10    2.43
   9  19   2   23.42    3.41
  19  -9   2   23.72    2.99
   9  19  -2   25.18    3.43
  19  -9  -2   18.44    3.02
  19  -9   2   19.07    3.00
   9  19  -2   24.96    3.14
 -19   9   2   22.47    3.24
   9  19  -2   21.60    3.42
   9  19  -4   12.16    1.58
   8  19   1    3.26    2.43
  19  -8   1    4.06    2.04
   8  19  -1    3.80    2.46
  19  -8  -1   -0.85    2.82
  19  -8   1    0.83    2.36
   8  19  -1    3.61    2.31
  -8 -19   3    5.48    1.99
   8  19  -3    4.61    2.00
   8  19  -3    7.09    2.00
 -19   8   3    3.72    1.83
   7  19   0   21.51    3.45
  19  -7   0   17.24    3.56
   7  19   2   26.83    3.84
  19  -7   2   21.07    3.31
   7  19  -2   22.06    3.24
   7  19  -2   14.83    3.03
  19  -7  -2   16.24    2.98
  19  -7   2   16.94    3.05
   7  19  -2   16.59    2.80
   7  19  -2   23.95    3.80
 -19   7   4   13.42    1.80
   7  19  -4    9.74    1.74
   7  19  -4   15.63    1.99
   6  19   1   16.01    3.15
   6  19  -1   15.98    3.33
  19  -6  -1   16.02    3.34
  19  -6   1   14.56    3.43
  19  -6   1   13.29    2.91
   6  19  -1   16.55    3.10
  19  -6   3   26.58    3.28
   6  19  -3   27.76    3.53
   6  19  -3   23.38    3.32
   6  19  -3   24.64    3.17
   6  19  -3   25.23    3.03
   6  19  -3   26.63    3.42
   6  19  -3   23.84    3.05
 -19   6   3   27.67    3.67
   5  19   0   37.98    4.66
  19  -5   0   40.17    4.90
  19  -5   0   37.72    4.04
   5  19   2   33.13    4.42
  19  -5   2   29.36    3.86
   5  19   2   32.43    4.14
  19  -5   2   26.91    3.79
  19  -5  -2   28.66    3.86
  19  -5   2   25.92    3.68
   5  19  -2   25.98    3.61
   5  19  -2   23.19    3.24
   5  19  -2   27.95    3.68
   5  19  -2   34.66    3.75
   5  19  -2   28.08    4.02
  -5 -19   4   48.10    3.34
   5  19  -4   47.99    3.42
   5  19  -4   50.52    3.65
   5  19  -4   55.94    3.70
   5  19  -4   45.29    3.25
   5  19  -4   44.60    3.35
   5  19  -4   57.68    3.86
   4  19   1   13.93    3.30
   4  19   1   13.34    3.03
   4  19  -1   15.80    3.47
  19  -4  -1   17.10    3.60
  19  -4   1   18.33    3.54
  19  -4  -1   18.67    3.01
  19  -4   1   16.95    3.21
   4  19  -1   15.71    3.23
  19  -4   3   26.48    3.42
   4  19  -3   24.40    3.44
   4  19  -3   30.01    3.75
   4  19  -3   28.88    3.44
   4  19  -3   20.10    2.89
   4  19  -3   28.49    3.65
   4  19  -3   25.48    3.35
   4  19  -3   24.07    2.96
 -19   4   3   20.30    3.37
   3  19   0    0.88    2.28
  19  -3   0    1.83    2.55
  19  -3   0    1.15    1.88
   3  19   2   21.12    3.90
   3  19   2   17.96    3.55
  19  -3   2   14.59    3.30
  19  -3  -2   21.17    3.37
  19  -3   2   20.53    3.33
  19  -3   2    9.40    2.77
   3  19  -2   21.95    3.32
   3  19  -2   16.42    3.26
   3  19  -2   18.89    3.02
   3  19  -2   20.49    3.18
   3  19  -2   18.48    2.89
   3  19  -2   22.45    3.88
  -3 -19   4  107.90    5.58
   3  19  -4  111.59    5.48
   3  19  -4  112.07    5.93
   3  19  -4  115.66    5.82
   3  19  -4  108.16    5.44
   3  19  -4  114.93    5.90
   3  19  -4  111.59    5.73
   3  19  -4  108.62    5.80
  19  -2   1  100.45    7.06
   2  19   1   87.96    6.69
   2  19   1  105.17    7.44
  19  -2  -1  105.81    6.81
  19  -2  -1   92.83    6.62
  19  -2  -1  101.81    7.33
  19  -2   1   96.59    7.15
   2  19  -1  110.18    7.37
  19  -2   3   17.28    3.09
   2  19  -3   18.23    3.07
   2  19  -3   20.45    3.15
   2  19  -3   18.63    3.05
   2  19  -3   17.46    2.79
   2  19  -3   19.86    3.20
   2  19  -3   17.52    2.95
   2  19  -3   19.02    2.77
   2  19  -3   18.19    3.44
  -1 -19   0   16.29    3.64
   1  19   0   16.01    3.57
  19  -1   0   11.04    3.18
  19  -1   0   12.40    3.01
   1  19   2   53.30    5.30
  19  -1   2   64.28    5.69
   1  19  -2   53.99    5.17
  19  -1  -2   45.04    4.87
  19  -1   2   55.12    5.37
   1  19  -2   52.33    4.91
   1  19  -2   53.44    4.75
  19  -1  -2   48.72    4.44
  19  -1  -2   48.37    4.65
   1  19  -2   48.36    4.60
   1  19  -2   48.29    4.39
  19  -1   2   48.44    5.01
   1  19  -2   57.99    5.64
  -1 -19   4    7.02    1.89
   1  19  -4    5.65    1.59
   1  19  -4    5.51    1.78
   1  19  -4    5.76    1.78
   1  19  -4    4.17    1.56
   1  19  -4    3.99    1.79
   1  19  -4    3.28    1.69
   1  19  -4    7.52    1.86
   0  19   1   -1.20    2.00
  19   0   1   -0.43    2.11
   0  19   1   -0.46    2.37
  19   0  -1   -0.90    2.96
  19   0   1    0.90    2.65
   0  19  -1    0.44    2.21
  19   0  -1    0.39    1.85
  19   0  -1   -0.39    2.07
  19   0   1    1.24    2.03
  19   0   3    7.41    2.50
   0  19  -3    7.68    2.44
   0  19  -3    8.15    2.46
   0  19  -3    9.08    2.58
   0  19  -3    5.22    2.11
  19   0  -3    4.76    1.83
   0  19  -3    6.56    2.35
   0  19  -3    8.90    2.25
 -19   0   3    9.94    2.88
   0  19  -3    7.44    2.62
   0  19   3   10.06    2.87
  19   1   0   58.87    5.47
   1 -19   0   69.39    6.16
  19   1   0   66.26    5.77
  19   1   0   71.61    6.28
  -1  19   2   79.71    6.38
  -1  19  -2   75.54    6.11
  -1  19  -2   66.99    5.54
  19   1  -2   77.77    5.74
  19   1  -2   82.54    6.04
  -1  19  -2   67.61    5.45
  19   1  -2   77.48    6.19
  19   1   2   71.28    5.87
  -1  19  -2   60.98    4.97
  -1  19   2   84.20    7.12
  -1  19   4   26.45    2.81
  -1  19  -4   36.07    3.33
  -1  19  -4   32.60    3.17
  -1  19  -4   27.61    2.76
  -1  19  -4   29.87    3.06
 -19  -1   4   31.57    3.28
  -1  19  -4   32.40    2.99
  -1  19  -4   37.77    3.37
  -2  19   1   77.38    6.00
  -2  19   1   66.48    6.19
  -2  19  -1   88.37    6.85
  19   2  -1   72.19    5.94
  19   2  -1   88.04    6.49
  19   2  -1   80.79    6.66
  19   2   1   67.65    6.23
  -2  19  -3    3.79    2.06
  19   2   3    5.10    2.52
  -2  19  -3    3.14    2.09
  19   2  -3    4.11    1.96
  -2  19  -3    3.40    2.18
 -19  -2   3    1.21    2.32
  -2  19  -3    6.19    2.52
  -2  19   3    4.47    2.60
  -3  19   0   58.56    5.90
  19   3   0   58.15    5.42
  19   3   0   56.15    5.41
  19   3   0   53.90    5.62
  19   3   2   39.63    4.62
  19   3   2   39.77    4.50
  -3  19  -2   37.91    4.42
  19   3  -2   42.41    4.46
  19   3  -2   35.49    4.27
  -3  19   2   37.75    4.45
  -3  19   2   45.62    5.35
  -3  19   4  104.69    5.47
   3 -19   4  104.74    5.46
  -3  19  -4  109.64    5.75
  -3  19  -4  104.58    5.58
  -3  19  -4  101.61    5.59
  -3  19  -4  103.32    5.45
  -3  19  -4  103.43    5.57
  -4  19   1   14.53    3.10
  19   4   1   16.58    3.22
  19   4  -1   15.64    3.65
  19   4   1    8.73    3.06
  -4  19  -1    9.92    3.20
  19   4  -1   18.79    3.44
  19   4  -1   18.15    3.30
  19   4   1   16.58    3.15
  -4  19  -3    4.24    1.94
  19   4   3    3.71    2.11
  19   4  -3    4.01    1.91
  19   4  -3    1.22    1.71
 -19  -4   3    4.52    2.36
  -5  19   0  129.59    8.70
  -5  19   0  147.82    8.96
  19   5   0  140.20    8.96
  -5  19   2   85.76    6.54
  19   5   2   76.65    6.15
  -5  19  -2   91.43    6.58
  19   5   2   97.49    6.67
  19   5  -2   95.83    6.58
  19   5  -2   89.95    6.57
  -5  19   2   87.62    7.07
  -5  19   4  206.36    8.06
   5 -19   4  202.81    7.76
  -5  19  -4  196.63    8.15
  -5  19  -4  206.75    8.18
  -5  19  -4  191.17    8.02
  -5  19  -4  199.76    7.83
  -5  19  -4  187.69    7.95
  -6  19   1   66.55    5.58
  19   6   1   64.96    5.57
  19   6  -1   65.82    5.57
  19   6  -1   65.07    5.60
  19   6   1   65.14    5.56
  -6  19  -1   56.64    5.68
  -6  19   3   75.92    5.74
  19   6   3   69.35    5.15
  19   6  -3   86.25    5.32
  19   6  -3   73.39    5.29
 -19  -6   3   79.66    5.68
  -7  19   0  127.97    8.47
  -7  19   0  121.37    8.25
  19   7   0  122.40    7.84
  19   7   0  123.85    7.82
  -7  19   2   23.57    3.77
  -7  19   2   26.20    3.70
  -7  19  -2   31.16    3.78
  19   7   2   20.83    3.26
  19   7  -2   24.69    3.58
  19   7  -2   15.61    3.08
  -7  19   4   30.63    2.60
  -7  19  -4   34.43    2.77
  -8  19   1  203.82   10.36
 -19  -8   1  232.38   10.85
  -8  19   1  223.68   11.18
  -8  19  -1  220.85   11.15
  19   8   1  227.55   10.84
  19   8   1  211.45   10.29
  -8  19  -1  223.67   11.03
  -8  19   1  231.59   11.25
  -8  19   3   31.84    3.65
  19   8  -3   36.15    3.44
  19   8  -3   28.85    3.26
 -19  -8   3   31.31    3.23
  19   9   0    6.91    2.24
  -9  19   0   10.11    2.88
  19   9   0    4.24    2.36
  19   9   0    7.37    2.38
  -9  19   2    0.68    1.90
  -9  19   2    0.37    2.04
 -19  -9   2    0.71    1.94
  19   9   2    0.56    1.39
  19   9  -2    1.07    1.99
   9 -19  -2    0.61    1.72
   9 -19   2   -0.91    1.79
 -19  -9   2    1.56    1.93
  19  10   1  126.31    6.95
 -19 -10   1  149.11    8.10
  19  10   1  126.62    6.87
 -10  19   1  137.20    8.23
 -10  19  -1  128.45    8.05
  19  10  -1  127.72    7.84
  19  10  -1  144.11    8.08
  19  10   1  143.66    7.73
 -10  19   3   24.63    2.95
  19  10  -3   27.95    3.01
  19  10  -3   21.37    2.80
 -11  19   0    5.01    2.40
  19  11   0    5.57    2.28
  19  11   0    5.47    2.21
 -11  19   2    1.66    1.80
 -19 -11   2    3.15    2.02
  19  11  -2    4.53    2.11
  11 -19  -2    2.65    1.90
  11 -19   2    2.39    1.56
  19  11  -2    3.15    1.88
  12 -19  -1   79.09    6.00
 -19 -12   1   88.01    5.85
 -12  19   1   73.81    5.85
 -12  19  -1   81.51    6.00
  19  12  -1   89.28    5.97
  19  12  -1   84.71    5.74
  12 -19   1   87.66    6.29
 -12  19   3   11.18    1.93
  19  12  -3   16.05    2.16
 -13  19   0    4.17    2.43
  19  13   0    2.30    1.78
  13 -19   0    3.35    2.45
  19  13   0    1.36    1.54
 -13  19   2   19.21    2.86
 -19 -13   2   20.90    2.79
  13 -19  -2   15.09    2.28
  19  13  -2   18.08    2.59
 -19 -14   1   30.25    3.16
 -14  19   1   23.91    3.43
 -14  19  -1   34.40    3.78
  19  14  -1   26.91    3.18
  14 -19  -1   30.48    3.63
  14 -19   1   28.90    3.58
  19  14  -1   28.62    3.12
 -15  19   0    1.28    2.02
  15 -19   0    2.50    2.00
 -15  19   2    4.98    1.59
 -19 -15   2    4.39    1.53
  19  15  -2    4.03    1.50
  19  15  -2    4.14    1.39
 -16  19   1   19.33    2.78
 -16  19  -1   26.85    3.03
  16 -19  -1   23.56    2.83
  19  16  -1   19.69    2.31
  16 -19   1   28.09    3.03
 -17  19   0   35.75    3.43
  17 -19   0   41.71    3.58
  18 -19  -1   66.89    3.76
  18 -19   1   69.16    3.85
  19 -19   0    7.26    1.49
  20 -18   0    9.26    1.56
  20 -17  -1   -1.42    1.50
  20 -17   1   -1.16    1.39
 -20  16   0   41.11    3.47
  20 -16   0   33.77    3.21
 -15 -20   1  116.94    5.66
 -20  15   1  133.29    6.46
 -20  15  -1  127.42    6.42
  20 -15  -1  119.94    6.24
  20 -15   1  134.59    6.43
  20 -14   0   26.63    3.45
 -14 -20   2   32.03    2.83
 -13 -20   1   84.81    5.32
  20 -13  -1   83.81    5.66
  20 -13   1   86.62    5.68
  20 -12   0    2.53    2.29
 -12 -20   2   14.15    2.38
  12  20  -2   15.39    2.29
  11  20  -1   50.08    4.19
 -11 -20   1   46.26    4.31
  20 -11  -1   43.75    4.47
  20 -11   1   57.34    4.87
  11  20  -3   37.24    2.87
  11  20  -3   26.78    2.52
  20 -10   0   30.76    4.15
 -10 -20   2   94.59    5.97
  10  20  -2   84.57    5.54
  20 -10  -2   77.40    5.20
  20 -10   2   89.76    5.45
  10  20  -2   92.10    5.90
   9  20  -1   81.68    5.86
  20  -9   1   73.86    5.16
  20  -9  -1   79.22    6.06
  20  -9   1   72.22    5.93
   9  20   1   79.31    5.70
   9  20  -1   76.46    5.38
   9  20  -3    4.54    1.86
 -20   9   3    4.80    1.51
  -9 -20   3    2.85    1.61
   9  20  -3    6.76    1.86
   8  20   0   57.45    5.05
  20  -8   0   64.91    5.11
  20  -8   0   59.66    5.62
   8  20  -2  106.04    6.53
  20  -8   2   93.53    5.85
  20  -8  -2   94.02    6.01
  20  -8   2   92.34    5.91
   8  20   2   92.42    6.33
   8  20  -2   98.88    6.53
   7  20   1   31.24    4.11
  20  -7   1   25.18    3.43
   7  20  -1   31.07    3.97
  20  -7  -1   27.54    3.91
  20  -7   1   30.84    4.13
   7  20  -1   28.41    3.51
  -7 -20   3    9.03    2.26
   7  20  -3    9.81    2.23
   7  20  -3    7.36    1.88
 -20   7   3   11.91    2.27
   7  20  -3    8.20    2.13
   6  20   0  161.37    9.03
  20  -6   0  153.13    9.31
   6  20  -2  149.65    8.32
  20  -6   2  137.50    7.73
   6  20  -2  138.17    7.50
  20  -6  -2  124.72    7.40
  20  -6   2  145.51    7.77
   6  20  -2  141.58    8.27
   6  20   2  136.78    8.38
   6  20  -4  126.30    5.26
   5  20   1   87.89    6.49
   5  20  -1  118.24    7.61
  20  -5  -1  106.70    7.46
  20  -5   1  109.48    7.48
   5  20  -1  110.04    7.11
  20  -5   1  123.32    7.45
   5  20   1  108.05    7.81
   5  20  -3   37.30    3.76
  20  -5   3   33.85    3.54
   5  20  -3   40.78    3.81
   5  20  -3   34.61    3.39
   5  20  -3   32.92    3.29
 -20   5   3   39.53    3.96
   4  20   0   93.61    6.93
  20  -4   0   80.91    6.09
  20  -4   0   89.33    7.14
   4  20   2   22.47    3.80
  20  -4   2   28.19    3.62
   4  20   2   30.41    4.11
  20  -4  -2   19.93    3.14
  20  -4   2   28.48    3.62
  20  -4   2   26.56    3.65
   4  20  -2   27.10    3.83
   4  20  -2   28.83    3.55
   4  20  -2   20.82    2.89
   4  20  -2   25.42    3.23
   4  20  -2   22.22    2.80
   4  20  -2   24.98    3.70
   4  20  -4    7.77    1.47
   4  20  -4   11.75    1.83
  20  -3   1    9.36    2.61
   3  20   1   10.30    2.83
   3  20   1   10.30    2.83
   3  20  -1    5.22    2.66
  20  -3  -1   10.92    3.22
  20  -3   1    7.39    2.79
  20  -3  -1    9.83    2.57
   3  20  -1    5.87    2.37
  20  -3   3    3.40    1.98
   3  20  -3    2.75    1.80
   3  20  -3   -0.30    1.74
   3  20  -3    0.82    1.54
   3  20  -3    2.00    1.72
   3  20  -3    1.82    1.55
 -20   3   3    0.35    1.98
   2  20   0    7.75    3.01
  20  -2   0   11.08    3.08
  20  -2   0    5.13    2.21
   2  20   2    5.24    3.01
   2  20   2    1.22    2.17
  20  -2   2    0.39    2.16
  20  -2  -2    1.75    2.14
  20  -2   2    2.81    2.25
  20  -2   2    1.59    2.22
   2  20  -2    1.63    2.33
   2  20  -2    0.98    1.75
   2  20  -2    0.89    1.39
  20  -2  -2    1.83    1.75
   2  20  -2    1.56    1.69
   2  20  -2    1.28    1.97
  -2 -20   4    4.44    1.50
   2  20  -4    1.51    1.12
   2  20  -4    1.98    1.27
   2  20  -4    4.97    1.36
   2  20  -4    5.97    1.63
   1  20   1   51.56    4.96
  20  -1   1   50.78    5.14
   1  20  -1   49.92    5.36
   1  20   1   39.83    4.92
  20  -1  -1   40.84    5.02
  20  -1  -1   59.07    5.13
  20  -1  -1   48.42    4.83
  20  -1   1   54.21    5.60
   1  20  -1   60.86    5.36
  20  -1   3   35.46    3.85
   1  20  -3   29.14    3.41
   1  20  -3   30.54    3.45
   1  20  -3   27.28    3.25
   1  20  -3   35.88    3.62
   1  20  -3   29.74    3.18
   0  20   0   38.15    4.75
  20   0   0   36.01    4.78
  20   0   0   33.81    4.24
  20   0   2   46.55    4.83
   0  20   2   36.27    4.37
   0  20  -2   52.74    5.04
  20   0   2   37.54    4.59
   0  20  -2   37.84    3.99
   0  20  -2   48.35    4.13
  20   0  -2   53.20    4.51
  20   0  -2   53.36    4.57
   0  20  -2   48.99    4.26
  20   0  -2   40.68    4.35
  20   0   2   38.96    4.30
   0  20   2   56.61    5.81
   0  20  -2   40.45    4.79
   0 -20   4   20.17    2.32
   0  20  -4   22.12    2.39
   0  20  -4   22.51    2.31
   0  20  -4   19.64    2.24
   0  20  -4   24.32    2.48
  -1  20   1  128.32    7.98
  -1  20   1  121.33    8.27
  -1  20  -1  120.12    8.23
  20   1  -1  140.19    8.16
  20   1  -1  131.10    8.00
  20   1   1  134.55    8.16
  20   1  -1  138.90    8.66
  20   1   1  130.68    8.51
  -1  20   3   85.82    5.94
  -1  20  -3   90.62    5.79
  -1  20  -3   83.16    5.61
  -1  20  -3   79.19    5.38
  20   1  -3   96.28    5.42
  -1  20  -3   84.41    5.55
  -1  20  -3   82.84    5.27
 -20  -1   3   86.54    6.36
  -1  20   3   96.35    6.96
  -1  20  -3   86.39    6.29
  20   2   0   -0.95    2.78
  20   2   0   -0.41    1.91
  20   2   0   -2.07    1.87
  -2  20   2    2.41    2.53
  -2  20   2    2.42    2.43
  20   2   2    2.82    2.34
  -2  20  -2    4.77    2.57
  -2  20  -2    5.10    2.02
  20   2  -2    3.03    2.04
  20   2  -2    3.24    2.22
  -2  20  -2    2.72    1.73
   2 -20   4   58.69    3.78
  -2  20  -4   60.49    3.81
  -2  20  -4   59.28    3.59
  -2  20  -4   64.99    3.81
  -2  20  -4   62.41    3.83
  -3  20   1  359.06   14.75
  20   3   1  373.66   15.33
  -3  20  -1  368.20   15.70
  20   3  -1  362.74   14.97
  20   3  -1  375.62   15.20
  20   3  -1  342.55   15.43
  20   3   1  312.26   14.99
  -3  20   3   25.35    3.35
  -3  20  -3   23.15    3.12
  20   3   3   22.84    3.16
  -3  20  -3   24.23    3.17
  20   3  -3   20.94    2.71
  -3  20  -3   21.86    2.89
 -20  -3   3   22.30    3.35
  -3  20  -3   19.15    3.25
  20   4   0    0.95    2.75
  -4  20   0    2.37    2.49
  20   4   0    3.23    2.29
  20   4   0    4.99    2.42
  -4  20   2   67.71    5.68
  20   4   2   63.05    5.40
  -4  20  -2   66.69    5.52
  20   4   2   61.23    5.31
  -4  20  -2   62.75    4.86
  20   4  -2   62.36    5.09
  20   4  -2   66.16    5.40
  -4  20  -2   59.20    4.54
  -4  20   2   72.16    6.29
  -5  20   1   95.32    6.52
  20   5   1   91.11    6.48
  -5  20  -1   84.57    6.70
  20   5  -1   91.20    6.61
  20   5  -1   91.45    6.56
  20   5   1   84.60    6.45
  -5  20   3   88.29    5.86
  20   5   3   80.70    5.39
  -5  20  -3   84.73    5.36
  20   5  -3   87.03    5.09
  20   5  -3   83.17    5.42
  -5  20  -3   87.18    5.30
 -20  -5   3   92.73    5.94
  -5  20  -3   99.18    6.41
  -6  20   0    4.11    2.76
  20   6   0    4.91    2.62
  -6  20   2   46.70    4.65
  -6  20  -2   52.52    4.76
  20   6   2   50.29    4.63
  20   6  -2   43.42    4.38
  20   6  -2   41.34    4.30
  -6  20   2   39.06    4.69
  -7  20   1  193.04    9.69
  -7  20  -1  186.16   10.12
  20   7  -1  197.23   10.08
  20   7   1  209.37   10.14
  20   7   1  197.03    9.76
  -7  20   1  205.74   10.68
  -7  20   3    4.50    1.97
  -7  20  -3    4.17    1.61
  20   7  -3    6.07    1.67
  20   7  -3    4.06    1.75
 -20  -7   3    7.50    1.99
  20   8   0   69.38    5.33
  -8  20   0   59.92    5.69
  20   8   0   66.97    5.54
  20   8   0   71.06    5.69
  -8  20   2   94.64    6.26
  -8  20  -2   82.46    5.43
   8 -20  -2   87.04    5.63
   8 -20   2   83.49    5.56
  20   8   2   86.78    5.56
  20   8  -2   86.83    5.98
  20   8  -2   92.54    6.17
 -20  -8   2   84.59    5.85
  -8  20   2   85.44    6.08
  -9  20   1   13.61    2.87
  -9  20   1   10.71    2.63
  20   9   1   10.54    2.44
  20   9   1   13.03    2.40
  -9  20   1   12.72    3.12
  -9  20  -1   11.93    3.30
  20   9  -1    9.78    2.64
  20   9   1   13.26    2.63
  -9  20   3    6.56    1.97
  20   9  -3    9.66    1.91
  20   9  -3    5.89    1.76
  20  10   0    1.08    1.37
 -10  20   0    0.40    2.22
  20  10   0    2.06    1.83
  20  10   0    2.05    1.83
 -10  20   2   38.03    3.87
  10 -20  -2   40.20    3.56
  10 -20   2   40.14    3.59
  20  10  -2   36.35    3.78
 -11  20   1   16.29    2.70
 -11  20   1   21.73    3.36
 -11  20  -1   18.94    2.98
  20  11  -1   23.98    3.33
  20  11  -1   15.47    2.76
  11 -20  -1   20.33    3.24
  11 -20   1   19.10    3.23
 -11  20   3   15.92    2.21
  20  11  -3   19.32    2.10
  20  11  -3   17.87    2.22
 -12  20   0    1.82    2.22
  20  12   0   -0.57    1.69
  12 -20   0    3.23    2.37
  20  12   0   -0.56    1.68
 -12  20   2   91.45    5.56
  20  12  -2   97.33    5.56
 -13  20   1   64.94    4.33
  13 -20  -1   69.72    5.12
  13 -20   1   67.67    5.07
 -13  20   1   68.10    5.04
 -13  20  -1   65.75    4.88
  20  13  -1   72.59    4.88
  20  13  -1   62.04    4.48
 -14  20   0   14.47    2.87
  14 -20   0    9.05    2.26
 -14  20   2    3.82    1.50
  20  14  -2    4.64    1.56
  20  14  -2    2.42    1.24
 -15  20   1   -1.16    1.93
 -15  20  -1   -1.13    1.93
  15 -20  -1   -0.23    1.70
  20  15  -1   -0.19    1.23
  15 -20   1    1.15    1.57
 -16  20   0    8.66    2.13
  16 -20   0   10.36    2.17
  17 -20  -1   34.29    2.68
  17 -20   1   35.97    2.72
  18 -20   0    2.57    1.27
  21 -17   0    5.10    1.27
  21 -16  -1   14.03    1.69
  21 -16   1   11.62    1.62
 -21  15   0    8.98    1.89
  21 -15   0    8.05    1.97
 -14 -21   1   14.36    1.98
 -21  14   1   17.53    2.38
 -21  14  -1   11.79    2.08
  21 -14  -1   14.37    2.24
  21 -14   1   15.29    2.27
  21 -13   0    3.72    1.97
 -13 -21   2   50.73    3.32
 -12 -21   1   60.74    4.37
  21 -12  -1   56.76    4.54
  21 -12   1   65.92    4.69
  21 -11   0  123.90    7.36
  11  21  -2   64.68    4.14
 -11 -21   2   51.26    3.93
  10  21  -1   55.25    4.46
  21 -10  -1   63.57    5.16
  21 -10   1   66.10    5.11
  10  21  -3   39.24    2.84
 -10 -21   3   44.39    3.03
   9  21   0  205.37    9.10
  21  -9   0  179.34    9.78
   9  21   0  190.71    9.26
  -9 -21   2   55.14    4.45
   9  21  -2   59.67    4.53
  21  -9  -2   54.98    4.13
   9  21  -2   58.61    4.46
  21  -8   1  114.65    6.60
   8  21  -1  124.57    7.30
  21  -8   1  119.98    6.81
  21  -8  -1  116.70    7.54
  21  -8   1  136.73    7.82
   8  21   1  122.99    7.37
   8  21  -3   14.54    2.22
 -21   8   3   11.03    1.69
  -8 -21   3   14.87    2.19
   7  21   0    5.25    2.26
  21  -7   0    0.33    1.92
  21  -7   0    5.82    2.54
   7  21   2    0.33    1.95
  21  -7  -2   -1.34    1.91
  21  -7   2   -0.27    1.81
  21  -7   2    2.20    1.77
   7  21  -2    1.94    1.88
   7  21  -2    3.78    2.03
   6  21   1   11.16    3.05
  21  -6   1    9.57    2.51
   6  21  -1   15.65    3.10
  21  -6  -1    1.97    2.24
  21  -6   1   12.07    2.88
   6  21  -1   11.05    2.47
  -6 -21   3   35.67    3.43
   6  21  -3   45.35    3.69
 -21   6   3   43.59    3.63
   6  21  -3   42.30    3.77
   5  21   0    0.80    2.16
  21  -5   0   -1.74    2.69
  21  -5  -2   30.08    3.59
  21  -5   2   34.59    3.77
  21  -5   2   30.33    3.72
   5  21  -2   38.94    3.55
   5  21   2   39.31    4.43
   5  21  -2   30.34    3.81
  21  -4   1   79.63    6.06
   4  21  -1   82.21    6.48
  21  -4  -1   72.67    5.34
  21  -4  -1   82.11    6.36
  21  -4   1   88.46    6.48
   4  21  -1   72.56    5.65
   4  21  -3   10.38    2.44
  21  -4   3   13.37    2.35
   4  21  -3   11.05    2.06
 -21   4   3   11.51    2.57
   3  21   0    5.64    2.53
  21  -3   0    7.61    2.83
  21  -3   0    7.05    2.43
   3  21   2   26.90    4.02
  21  -3   2   24.94    3.38
   3  21   2   33.55    3.98
  21  -3  -2   23.98    3.26
  21  -3   2   24.71    3.29
  21  -3   2   29.07    3.76
   3  21  -2   33.73    4.13
   3  21  -2   22.77    2.89
   3  21  -2   27.08    3.83
  21  -2   1   45.93    4.83
   2  21   1   34.14    4.11
  21  -2  -1   46.97    5.01
  21  -2  -1   52.04    4.68
  21  -2   1   51.01    5.08
   2  21  -1   55.90    4.92
   2  21  -3   13.98    2.55
  21  -2   3   12.39    2.46
   2  21  -3   15.16    2.34
   2  21  -3   14.39    2.20
   1  21   0  162.17    9.54
  21  -1   0  165.64    9.14
  21  -1   0  146.65    9.29
   1  21   2   10.46    2.74
  21  -1   2   11.11    2.76
  21  -1  -2   11.54    2.73
  21  -1   2   13.52    2.79
  21  -1   2   11.96    2.81
   1  21  -2    9.64    2.87
   1  21  -2    8.28    1.98
  21  -1  -2    9.34    2.23
   1  21  -2   12.95    3.11
   0  21   1   61.78    5.29
  21   0   1   72.74    5.95
   0  21  -1   78.24    6.46
  21   0  -1   62.76    5.34
  21   0  -1   62.18    5.91
  21   0   1   76.91    6.32
   0  21  -1   62.63    5.51
   0  21   3    6.77    2.03
   0  21  -3    7.43    2.17
  21   0   3    6.88    2.14
   0  21  -3    9.45    2.10
   0  21  -3    5.03    1.75
 -21   0   3   11.18    2.51
  21   1   0   29.99    4.51
  21   1   0   26.05    3.90
  -1  21   2   47.81    4.75
  -1  21  -2   57.36    5.22
  21   1  -2   49.31    4.32
  21   1  -2   55.68    4.71
  -1  21  -2   55.36    5.18
  -1  21   2   52.35    5.51
  -2  21   1  307.91   13.12
  -2  21  -1  339.64   14.35
  21   2  -1  304.91   13.18
  21   2  -1  303.91   13.24
  21   2   1  291.02   13.33
  21   2  -1  305.86   14.02
  21   2   1  293.57   13.80
  -2  21   3    7.79    2.25
  -2  21  -3    4.65    1.78
  21   2   3   10.30    2.20
  -2  21  -3    5.60    1.75
  21   2  -3    7.07    1.71
 -21  -2   3    7.13    2.23
  -3  21   0  147.60    9.37
  21   3   0  161.81    8.99
  21   3   0  165.84    9.73
  -3  21   2   61.24    5.17
  21   3   2   58.47    5.17
  -3  21  -2   54.79    5.02
  21   3   2   69.36    5.41
  21   3  -2   60.35    4.82
  21   3  -2   62.70    5.04
  -3  21   2   75.13    6.23
  -4  21   1   41.15    4.22
  -4  21   1   43.17    5.04
  21   4   1   36.63    4.17
  -4  21  -1   36.77    4.44
  21   4  -1   40.19    4.29
  21   4   1   40.20    4.44
  21   4  -1   32.65    4.06
  -4  21   3   29.18    3.22
  -4  21  -3   28.53    2.80
  21   4   3   27.71    3.06
  -4  21  -3   23.11    2.62
  21   4  -3   31.78    2.71
  21   4  -3   26.14    2.80
 -21  -4   3   29.03    3.30
  -4  21  -3   34.55    3.60
  -5  21   0  222.50   11.52
  -5  21   2   15.86    3.17
  -5  21   2   11.98    2.79
  -5  21  -2    9.88    2.58
  21   5   2   12.64    2.65
  21   5  -2   12.16    2.55
  21   5  -2   12.19    2.47
  -6  21   1   74.46    5.48
  -6  21  -1   73.74    6.05
  21   6   1   75.85    5.71
  21   6  -1   69.53    5.62
  21   6  -1   79.80    5.94
  21   6   1   82.61    6.06
  -6  21   1   90.73    6.74
  -6  21   3   11.14    2.25
  21   6  -3   10.62    1.86
  21   6  -3   12.04    2.10
 -21  -6   3   17.19    2.38
  -6  21  -3   14.60    2.57
  21   7   0   32.09    3.70
  21   7   0   28.38    3.78
  21   7   0   29.64    3.86
  -7  21   2  183.94    8.86
  -7  21  -2  170.68    8.19
   7 -21  -2  157.22    7.91
   7 -21   2  166.88    7.99
  21   7   2  181.52    8.35
  21   7  -2  184.03    8.68
  21   7  -2  174.30    8.58
  -7  21   2  180.33    9.07
  -8  21   1   31.39    3.53
  21   8   1   34.36    3.64
  21   8   1   36.70    3.75
  21   8  -1   39.56    4.18
  21   8   1   44.14    4.17
  -8  21   1   46.88    4.58
  -8  21   3   43.27    3.44
  21   8  -3   42.05    3.01
  21   8  -3   42.07    3.25
  -8  21  -3   46.60    3.72
  21   9   0   31.80    3.34
  21   9   0   28.74    3.59
  21   9   0   23.46    3.32
  -9  21   2   19.35    2.89
  21   9  -2   22.04    2.87
   9 -21  -2   17.32    2.59
  21   9  -2   16.03    2.66
 -10  21   1   38.18    3.58
  10 -21  -1   38.50    4.16
  10 -21   1   40.71    4.26
  21  10  -1   37.78    3.81
 -10  21   3    2.01    1.20
  21  10  -3    0.32    1.01
 -10  21  -3    0.55    1.24
 -11  21   0   13.76    2.73
  21  11   0   17.81    2.67
  21  11   0   19.57    2.70
  11 -21   0   15.67    3.09
 -11  21   2    9.29    2.00
  21  11  -2   14.81    2.34
  21  11  -2   12.81    2.09
  12 -21  -1   37.84    3.77
  12 -21   1   31.73    3.49
  21  12  -1   38.95    3.52
  21  12  -1   32.00    3.25
 -13  21   0   30.23    3.42
  13 -21   0   29.46    3.42
 -13  21   2   18.46    2.05
  21  13  -2   13.48    1.83
  21  14  -1    6.66    1.61
  14 -21  -1    7.44    1.90
  14 -21   1    3.65    1.64
  15 -21   0   -0.65    1.62
  16 -21  -1   23.13    2.07
  16 -21   1   19.80    1.99
  17 -21   0    8.22    1.42
 -22  14   0    2.01    1.42
  22 -14   0    1.81    1.45
 -22  13   1   73.23    4.48
 -22  13  -1   87.39    4.74
  22 -13  -1   82.83    4.62
  22 -13   1   83.73    4.63
  22 -12   0   11.97    2.39
 -12 -22   2   81.00    4.10
 -11 -22   1   10.48    2.06
  22 -11  -1    8.35    2.14
  22 -11   1    9.88    2.22
  22 -10   0   -1.28    2.11
 -10 -22   2    2.06    1.46
  10  22  -2    1.95    1.47
   9  22  -1   55.92    4.41
  22  -9  -1   51.32    4.58
  22  -9   1   51.87    4.53
   9  22  -3   63.82    3.46
   8  22   0    2.23    1.88
  22  -8   0    3.67    1.75
   8  22   0    4.13    1.87
  22  -8   0    1.81    2.27
   8  22  -2    5.64    1.86
  -8 -22   2    7.55    1.99
   8  22  -2    4.87    1.89
  22  -8   2    6.74    1.62
 -22   8   2    5.54    1.73
  22  -7   1   72.77    5.06
   7  22  -1   77.01    5.58
  22  -7   1   68.42    4.97
  22  -7  -1   73.83    5.61
  22  -7   1   77.69    5.61
   7  22   1   74.58    5.60
  -7 -22   3    5.79    1.45
  22  -6   0   30.47    3.54
  22  -6   0   26.33    3.93
   6  22   2   14.02    2.70
  22  -6  -2    9.61    2.25
   6  22  -2   16.93    2.87
  22  -6   2   16.66    2.58
   6  22  -2   10.74    2.43
  22  -5   1   79.84    5.64
   5  22  -1   82.39    6.06
  22  -5  -1   76.78    5.90
  22  -5   1   68.54    5.63
   5  22   1   80.17    6.15
  -5 -22   3    4.53    1.56
   5  22  -3    4.90    1.62
 -22   5   3    4.17    1.60
   5  22  -3    7.14    1.93
   4  22   0   15.89    3.19
  22  -4   0   12.82    3.02
  22  -4   2   60.18    4.62
  22  -4  -2   49.17    4.18
  22  -4   2   52.98    4.35
   4  22   2   59.15    5.07
   4  22  -2   50.07    4.46
   3  22   1    9.61    3.04
  22  -3   1   13.26    2.92
  22  -3  -1   11.99    3.04
  22  -3   1   14.95    3.10
   3  22  -1   12.75    3.11
  22  -3  -1   12.22    2.53
   3  22  -1    8.95    2.27
   3  22  -3   21.16    2.58
 -22   3   3   19.62    2.73
   3  22  -3   16.19    2.48
   2  22   0   -0.42    2.24
  22  -2   0   -1.28    2.38
  22  -2   0   -1.79    1.85
   2  22  -2   69.64    5.36
  22  -2   2   60.44    4.98
   2  22  -2   60.55    5.05
   2  22   2   65.34    5.53
  22  -1   1   12.46    2.92
   1  22   1   16.61    2.98
  22  -1  -1   13.13    3.11
  22  -1   1   12.28    3.28
  22  -1  -1   15.98    2.80
   1  22  -1   15.81    2.90
   1  22  -3   10.92    2.10
  22  -1   3    9.78    2.01
  22   0   0   24.76    3.90
   0  22   0   17.82    3.56
  22   0   0   18.30    3.21
   0  22   2    2.02    2.41
   0  22   2    1.96    1.77
  22   0   2    2.67    1.99
   0  22  -2    1.40    2.06
  22   0   2    2.02    2.08
  22   0  -2    2.92    1.62
   0  22  -2    3.44    2.15
  -1  22   1  162.55    8.52
  -1  22  -1  164.09    9.44
  22   1  -1  179.37    9.01
  22   1  -1  161.37    9.17
  22   1   1  164.17    9.17
  -1  22  -1  162.01    8.67
  -1  22   1  188.09   10.24
  -1  22   3   33.17    3.21
  -1  22  -3   34.29    3.08
 -22  -1   3   32.07    3.41
  22   2   0   -0.43    2.32
  22   2   0    1.89    2.01
  -2  22   2   17.49    3.32
  -2  22   2   14.38    2.71
  -2  22  -2    8.07    2.43
  22   2   2   14.13    2.75
  22   2  -2   11.20    2.26
  22   2  -2   12.88    2.49
  -2  22  -2    7.95    2.39
  -3  22   1  122.62    7.13
  22   3   1  135.81    7.86
  -3  22  -1  143.16    8.43
  22   3  -1  118.58    7.27
  22   3  -1  134.89    7.82
  -3  22   1  147.13    8.87
  -3  22   3   28.85    2.91
  -3  22  -3   25.80    2.47
  22   3  -3   19.60    2.17
 -22  -3   3   23.54    2.91
  -4  22   0   11.31    3.25
  22   4   0   13.03    2.91
  -4  22   2    6.64    2.53
  -4  22   2    5.77    2.15
  -4  22  -2    4.30    2.01
  22   4   2    5.41    2.13
  22   4  -2    6.71    2.03
  22   4  -2    5.22    1.96
  -4  22  -2    4.69    2.05
  -5  22   1    2.85    2.30
  -5  22   1    4.36    1.88
  22   5   1    4.01    2.23
  -5  22  -1    6.03    2.56
  22   5  -1    7.07    2.42
  22   5  -1    3.46    1.96
  -5  22   3   16.64    2.27
  22   5  -3   16.28    1.96
 -22  -5   3   13.79    2.07
  22   6   0   22.24    3.18
  -6  22   2   54.22    4.43
  -6  22  -2   60.12    4.37
   6 -22  -2   55.41    4.13
   6 -22   2   52.81    4.11
  22   6   2   62.47    4.44
  22   6  -2   66.82    4.64
  22   6  -2   65.30    4.75
 -22  -6   2   75.87    5.14
  -6  22   2   62.37    4.95
  -7  22   1   13.04    2.82
  -7  22   1   11.47    2.30
  22   7   1   11.08    2.36
  22   7   1   14.40    2.55
  22   7  -1   17.13    2.86
  -7  22   3   15.79    2.07
  22   7  -3   20.01    2.07
  -7  22  -3   20.72    2.42
  22   8   0  126.18    6.76
  22   8   0  126.28    7.15
  -8  22   2    5.65    1.87
  22   8  -2    6.78    1.84
  22   8  -2    3.04    1.62
 -22  -8   2    3.45    1.59
  -9  22   1    3.30    1.71
  22   9  -1    2.86    1.73
   9 -22  -1    0.30    1.89
   9 -22   1    1.21    2.08
  22  10   0    1.06    1.54
  10 -22   0   -1.27    2.20
 -10  22   2    8.61    1.74
  22  10  -2    5.61    1.72
  22  11  -1    3.79    1.50
  11 -22  -1    3.81    1.84
  11 -22   1    6.88    2.23
  22  11  -1    2.78    1.53
  12 -22   0    0.26    1.62
  22  12   0    2.90    1.40
  22  12  -2    9.80    1.59
  22  12  -2    6.69    1.44
  22  13  -1   19.97    2.19
  13 -22  -1   18.55    2.33
  13 -22   1   18.05    2.42
  22  13  -1   15.63    1.93
  14 -22   0   27.85    2.76
 -23  13   0    1.96    1.30
  23 -13   0    0.54    1.22
 -23  12   1    6.05    1.44
 -23  12  -1    7.21    1.58
  23 -12  -1    8.30    1.65
  23 -12   1    8.22    1.61
  23 -11   0    6.73    2.08
 -10 -23   1   14.93    2.10
  23 -10  -1   17.81    2.43
  23 -10   1   13.54    2.27
  23  -9   0   76.77    5.27
   9  23  -2   28.54    2.59
  -9 -23   2   25.46    2.51
   8  23  -1   12.34    2.34
  23  -8   1   13.43    2.14
  23  -8  -1   11.43    2.40
  23  -8   1   14.06    2.48
   7  23   0   71.78    4.86
  23  -7   0   65.23    4.66
  23  -7   0   69.39    5.42
   7  23   0   75.03    5.31
   7  23  -2   40.70    3.52
  -7 -23   2   36.58    3.28
  23  -7   2   36.19    2.91
 -23   7   2   36.37    3.07
   6  23   1   10.70    2.60
  23  -6   1    8.08    2.16
   6  23  -1   11.85    2.76
  23  -6  -1    9.27    2.52
  23  -6   1    7.64    2.46
  23  -6   1   11.17    2.34
   6  23  -3   24.19    2.11
  23  -5   0    4.51    1.86
   5  23   0    6.04    2.19
  23  -5   0    7.96    2.62
  23  -5   2   45.16    3.68
 -23   5   2   49.16    4.07
   5  23   2   47.97    4.10
   5  23  -2   46.85    3.73
   4  23   1   20.89    3.36
  23  -4   1   16.63    2.73
  23  -4  -1   21.41    3.22
  23  -4   1   15.53    2.98
   4  23  -1   17.24    3.07
   4  23  -3    8.20    1.65
 -23   4   3   10.50    1.67
   3  23   0   37.47    4.20
  23  -3   0   30.97    3.72
  23  -3   0   35.45    4.29
   3  23   2   16.37    2.83
   3  23  -2   20.73    2.98
  23  -3   2   17.99    2.64
   3  23  -2   19.44    2.70
   2  23   1   21.06    3.65
  23  -2   1   25.05    3.31
  23  -2  -1   13.65    3.10
  23  -2   1   19.76    3.42
  23  -2  -1   20.35    2.83
   2  23  -3   41.27    3.04
 -23   2   3   40.89    3.18
   2  23  -3   40.29    3.09
  23  -1   0    5.28    2.28
  23  -1   0    6.29    2.60
   1  23   0    4.62    2.44
  23  -1   0    5.29    2.18
   1  23  -2   28.93    3.53
  23  -1   2   25.58    3.05
  23  -1  -2   20.83    2.43
   1  23  -2   29.40    3.28
   0  23   1   33.30    4.29
   0  23  -1   43.73    4.65
  23   0   1   33.78    3.90
  23   0  -1   35.26    4.01
  23   0   1   30.82    3.96
  23   0  -1   35.05    3.70
   0  23  -3   53.78    3.38
 -23   0   3   49.14    3.67
   0  23  -3   58.07    3.79
  23   1   0    0.79    2.14
  23   1   0   -0.68    1.92
  -1  23   2    1.38    2.09
  -1  23   2    3.50    1.87
  -1  23  -2    2.09    2.03
  23   1  -2    2.73    1.55
  -1  23  -2    4.25    2.00
  -2  23   1   69.65    4.95
  -2  23  -1   93.81    6.54
  23   2  -1   87.14    5.72
  -2  23  -1   73.02    5.17
  -2  23   1   81.62    6.37
 -23  -2   3   88.69    4.91
  -2  23  -3  107.51    5.24
  23   3   0  228.46   10.45
  23   3   0  213.55   10.14
  -3  23   2   11.13    2.73
  -3  23   2    4.37    1.86
  -3  23  -2    4.65    2.01
  23   3   2    9.61    2.19
  23   3  -2    6.48    1.76
  -3  23  -2    7.80    2.11
  -4  23   1   23.19    3.62
  -4  23   1   14.31    2.36
  23   4   1   18.52    2.97
  -4  23  -1   19.64    3.18
  23   4  -1   17.28    2.75
  -4  23  -1   10.57    2.32
  -4  23   3   22.32    2.22
 -23  -4   3   24.00    2.32
  23   5   0   69.34    5.09
  -5  23   2   37.03    3.34
  -5  23  -2   35.84    3.34
  23   5   2   35.51    3.28
  23   5  -2   39.70    3.28
  23   5  -2   40.89    3.50
 -23  -5   2   34.14    3.53
  -5  23  -2   33.96    3.47
  -5  23   2   42.55    3.95
  23   6   1   57.48    4.32
  23   6   1   57.11    4.36
  23   6  -1   61.34    4.55
  23   6  -1   49.85    4.33
  -6  23   1   55.81    4.78
  -7  23   0   24.25    3.33
  23   7   0   24.61    2.95
  23   7   0   19.97    2.87
  -7  23   2    1.02    1.34
  23   7  -2    2.22    1.50
  23   7  -2    1.09    1.36
 -23  -7   2    1.11    1.26
  -7  23  -2    0.23    1.41
  -8  23   1    6.06    1.86
  23   8  -1    7.90    2.02
   8 -23  -1    8.38    2.35
   8 -23   1    4.57    1.89
   9 -23   0   84.45    5.56
  23   9   0   84.28    5.14
  -9  23   2   52.13    3.37
  23   9  -2   56.02    3.49
  23   9  -2   47.56    3.41
  10 -23  -1    8.11    2.01
  10 -23   1    6.52    1.88
  23  10  -1    6.98    1.76
  11 -23   0  169.69    7.62
  23  11   0  152.29    6.71
  12 -23  -1    6.52    1.56
  12 -23   1    8.36    1.58
  13 -23   0   23.58    2.45
  24 -12   0   19.63    2.08
  24 -11  -1   18.10    1.92
  24 -11   1   23.01    2.05
  24 -10   0   25.11    2.81
  -9 -24   1    1.60    1.19
  24  -9  -1    0.38    1.47
  24  -9   1    1.91    1.51
  24  -8   0   22.44    2.33
  24  -8   0   27.96    3.12
   8  24  -2    1.40    1.08
   7  24   1    3.22    1.70
  24  -7  -1    2.94    1.38
  24  -7  -1    2.58    1.78
  24  -7   1    3.26    1.79
   7  24  -1    2.62    1.58
  24  -7   1    4.59    1.49
   6  24   0   41.39    3.59
  24  -6   0   48.83    3.73
  24  -6   0   42.95    4.09
   6  24   0   48.90    4.17
  -6 -24   2    8.59    1.70
   6  24  -2    6.98    1.73
 -24   6   2    5.00    1.58
   5  24   1   10.13    2.32
  24  -5  -1   10.64    2.09
  24  -5   1    8.14    1.87
  24  -5  -1    6.96    2.09
  24  -5   1    6.62    2.10
   5  24  -1    6.51    2.16
  24  -5   1    4.27    1.73
  24  -4   0   25.12    3.06
   4  24   0   27.60    3.31
  24  -4   0   25.68    3.44
  24  -4   2   24.49    2.55
 -24   4   2   23.10    2.74
   4  24   2   25.93    2.91
   3  24   1   26.13    3.51
  24  -3   1   19.78    2.76
  24  -3  -1   29.48    3.38
  24  -3   1   27.98    3.29
  24  -3   1   29.86    3.28
   3  24  -1   32.16    3.52
  24  -2   0    9.77    2.58
   2  24   0    8.88    2.49
   2  24  -2   65.53    4.54
  24  -2   2   74.74    4.51
   2  24   2   63.49    4.68
   2  24  -2   59.46    3.99
  24  -1   1    4.30    1.79
  24  -1  -1    1.92    1.47
   0  24   0   41.33    4.40
  24   0   0   49.29    4.30
  24   0   0   46.25    4.66
   0  24  -2   58.24    4.36
  24   0   2   54.57    4.09
  24   0  -2   53.21    3.38
 -24   0   2   67.66    4.66
   0  24   2   59.32    4.63
   0  24  -2   55.99    3.86
  -1  24   1   30.20    3.91
  -1  24  -1   35.38    3.86
  24   1  -1   32.14    3.29
  24   2   0    1.47    1.61
  -2  24   2   17.26    2.75
  -2  24  -2   17.15    2.47
  24   2   2   15.38    2.30
  24   2  -2   15.99    2.07
 -24  -2   2   17.92    2.64
  -2  24  -2   13.47    2.09
  -3  24   1   24.31    3.34
  24   3   1   19.02    2.73
  -3  24  -1   21.16    3.13
  24   3   1   18.49    2.71
  24   3  -1   23.61    2.90
  24   4   0    3.55    1.73
  24   4   0    5.39    1.97
  -4  24   2    4.84    1.89
  -4  24   2    3.51    1.48
  24   4   2    3.88    1.55
  24   4  -2    5.54    1.49
 -24  -4   2    5.97    1.81
  -4  24  -2    2.40    1.30
  -5  24   1   18.03    2.83
  24   5   1   13.21    2.28
  24   5   1   13.60    2.28
  24   5  -1   21.11    2.65
  -6  24   0   11.80    2.48
  24   6   0   14.14    2.30
  24   6  -2    3.81    1.25
 -24  -6   2    4.00    1.43
  -6  24  -2    2.83    1.37
  -7  24   1    2.41    1.65
  24   7  -1    0.74    1.14
  24   7  -1    2.94    1.68
   7 -24  -1    0.92    1.60
   7 -24   1    2.05    1.62
   8 -24   0  103.74    5.81
  24   8   0   94.38    5.19
   9 -24  -1    8.91    1.90
   9 -24   1    5.26    1.62
  24   9  -1    6.85    1.61
  10 -24   0    0.62    1.53
  11 -24  -1   46.78    2.98
  11 -24   1   50.29    3.02
  12 -24   0    7.85    1.52
  25  -9   0    0.34    1.23
  25  -8  -1   48.29    3.15
  25  -8   1   50.85    3.19
  25  -7   0   84.28    4.94
   6  25  -1   27.92    2.60
  25  -6   1   23.78    2.30
  25  -6  -1   26.11    2.60
  25  -6   1   25.29    2.65
   6  25   1   29.60    2.66
   6  25  -1   30.17    2.59
   5  25   0   17.54    2.56
  25  -5   0   15.63    2.19
  25  -5   0   14.39    2.44
   5  25  -2   13.59    1.77
   4  25   1    3.55    1.72
  25  -4  -1    2.71    1.39
  25  -4   1    2.74    1.33
  25  -4  -1    4.53    1.75
  25  -4   1    5.13    1.71
   4  25  -1    3.39    1.68
  25  -4   1    3.78    1.56
   3  25   0    5.02    2.06
  25  -3   0    2.76    1.58
  25  -3   0    3.24    1.87
   3  25  -2   21.08    2.31
 -25   3   2   20.76    2.19
   2  25   1    2.95    1.86
  25  -2  -1    1.32    1.39
  25  -2   1    3.78    1.61
   2  25  -1    1.27    1.74
  25  -2   1    2.93    1.77
  25  -1   0   54.78    4.12
   1  25  -2   85.60    4.54
  25  -1   2   76.86    4.26
   0  25  -1   32.38    3.39
  25   0  -1   33.09    3.13
  25   0   1   36.10    3.25
  25   0   1   38.77    3.41
   0  25   1   35.55    3.63
  -1  25   0  114.38    6.70
  -1  25  -2    2.24    1.26
 -25  -1   2    4.22    1.59
  -1  25   2    5.00    1.63
  25   2   1   45.98    3.63
  25   2  -1   38.62    3.25
  -2  25   1   41.00    3.76
  25   3   0  356.42   13.00
  -3  25   0  365.64   13.75
 -25  -3   2    6.50    1.53
  -4  25   1   12.52    2.28
  25   4  -1   13.68    1.98
  25   4   1   12.88    1.95
  25   4   1   10.03    1.95
  25   4  -1   15.22    2.12
  25   5   0   32.64    2.94
  -5  25   0   31.53    3.17
  -6  25   1   10.66    1.87
  -6  25  -1   14.41    1.96
  25   6  -1   14.20    1.77
  25   6  -1   16.81    2.07
   6 -25  -1   11.58    1.97
   6 -25   1   10.47    1.92
  -7  25   0    2.19    1.39
   7 -25   0    2.51    1.57
   8 -25  -1   47.72    3.04
   8 -25   1   43.27    2.98
   9 -25   0   -0.34    1.23
  26  -6   0    1.97    1.28
   4  26   0    3.84    1.48
  26  -4   0    8.44    1.49
  26  -4   0    6.82    1.48
  26  -3   1   39.24    2.83
   3  26   1   40.75    3.10
   3  26  -1   36.33    2.98
  26  -2   0   24.70    2.47
   2  26   0   29.03    2.88
  26  -1  -1    5.67    1.56
  26  -1   1    6.30    1.56
   0  26   0    3.24    1.69
  26   0   0    2.87    1.35
  -1  26   1    3.29    1.61
  26   2   0   74.25    4.23
  -2  26   0   73.00    4.62
  -3  26   1    4.81    1.55
  -3  26  -1    4.46    1.50
  26   3  -1    5.17    1.32
  26   3   1    5.69    1.38
  26   4   0  360.13   11.72
  26   4   0  350.89   11.63
  -4  26   0  334.79   12.07
   5 -26   1    8.50    1.50
   6 -26   0    0.16    1.22
  -1  27   0   13.92    1.81
   0   0   0    0.00    0.00
TITL 4PYBdan1_auto in I4/m
REM I4/m (#87 in standard setting)
CELL 1.54184  21.565903  21.565903   5.086325  90.0000  90.0000  90.0000
ZERR    7.00   0.000329   0.000329   0.000119   0.0000   0.0000   0.0000
LATT  2
SYMM -x,-y, z
SYMM -y, x, z
SYMM  y,-x, z
SFAC C H B N
UNIT 105.00 84.00 7.00 21.00
REM  CrysAlisPro recorded range (K): Min=100.0; max=100.0; aver:100.0
TEMP -173
TREF
HKLF 4
END
_computing_structure_solution     'SHELXT 2018/2 (Sheldrick, 2018)'
;
_shelx_hkl_checksum     33436
_shelx_res_file
;
TITL 4PYBdan1_auto in I-4 #82
CELL 1.54184 21.5659 21.5659 5.0863 90 90 90
ZERR 8 0.0003 0.0003 0.0001 0 0 0
LATT -2
SYMM +Y,-X,-Z
SYMM -X,-Y,+Z
SYMM -Y,+X,-Z
SFAC C H N B
UNIT 120 96 24 8
L.S. 10 0 0
PLAN  2
SIZE 0.2 0.05 0.05
TEMP -173
CONF
BOND
fmap 2 53
MORE -1
BOND $H
ACTA
REM <olex2.extras>
REM <HklSrc "%.\\4PYBdan1_auto.hkl">
REM </olex2.extras>
WGHT    0.050200    0.178900
FVAR       0.42071
N3    3    0.200411    0.031499   -0.004094    11.00000    0.02358    0.02382 =
         0.02254   -0.00032   -0.00041    0.00170
C7    1    0.288675    0.154970    0.513201    11.00000    0.02725    0.02523 =
         0.02326    0.00251   -0.00006    0.00159
AFIX  43
H7    2    0.332368    0.160393    0.507136    11.00000   -1.20000
AFIX   0
C1    1    0.392646   -0.017772   -0.506260    11.00000    0.02292    0.02633 =
         0.03174    0.00040    0.00164    0.00038
AFIX  43
H1    2    0.431493   -0.003178   -0.568928    11.00000   -1.20000
AFIX   0
N2    3    0.293945    0.079336    0.158717    11.00000    0.02028    0.02249 =
         0.02229    0.00085    0.00121    0.00122
C13   1    0.100218    0.058949    0.182047    11.00000    0.02537    0.02604 =
         0.02865    0.00416    0.00023   -0.00007
AFIX  43
H13   2    0.079731    0.032355    0.061113    11.00000   -1.20000
AFIX   0
C10   1    0.158947    0.140424    0.537559    11.00000    0.03125    0.02351 =
         0.02164    0.00677    0.00423    0.00579
C15   1    0.194549    0.106415    0.349052    11.00000    0.02620    0.02017 =
         0.01927    0.00530    0.00217    0.00455
C5    1    0.315733   -0.089471   -0.512920    11.00000    0.02724    0.02450 =
         0.03010   -0.00433   -0.00204   -0.00080
AFIX  43
H5    2    0.298892   -0.127018   -0.579573    11.00000   -1.20000
AFIX   0
C6    1    0.260121    0.114207    0.341449    11.00000    0.02698    0.02005 =
         0.01827    0.00504    0.00162    0.00269
C14   1    0.163867    0.065134    0.172825    11.00000    0.02705    0.02095 =
         0.02138    0.00569    0.00181    0.00255
C11   1    0.093634    0.131340    0.545188    11.00000    0.03013    0.02834 =
         0.02782    0.00679    0.00938    0.00881
AFIX  43
H11   2    0.069325    0.152653    0.672058    11.00000   -1.20000
AFIX   0
B1    4    0.265790    0.037531   -0.018090    11.00000    0.02545    0.01940 =
         0.02120    0.00408    0.00008    0.00270
C3    1    0.304108   -0.001456   -0.224245    11.00000    0.02272    0.02282 =
         0.02037    0.00173   -0.00335    0.00298
C4    1    0.281474   -0.057011   -0.327137    11.00000    0.02229    0.02740 =
         0.02899   -0.00001   -0.00025   -0.00081
AFIX  43
H4    2    0.242561   -0.072653   -0.269997    11.00000   -1.20000
AFIX   0
C12   1    0.065637    0.091913    0.369982    11.00000    0.02477    0.02904 =
         0.03191    0.00917    0.00505    0.00437
AFIX  43
H12   2    0.021908    0.086776    0.375805    11.00000   -1.20000
AFIX   0
N1    3    0.370869   -0.071176   -0.603641    11.00000    0.02723    0.02630 =
         0.02699   -0.00345   -0.00151    0.00383
C2    1    0.361836    0.017557   -0.319118    11.00000    0.02528    0.02103 =
         0.02760   -0.00122   -0.00090   -0.00092
AFIX  43
H2A   2    0.380061    0.054745   -0.255464    11.00000   -1.20000
AFIX   0
C9    1    0.190056    0.181270    0.710940    11.00000    0.03828    0.02426 =
         0.02051    0.00138    0.00423    0.00916
AFIX  43
H9    2    0.167044    0.203905    0.838041    11.00000   -1.20000
AFIX   0
C8    1    0.253101    0.188413    0.696871    11.00000    0.03870    0.02233 =
         0.02261    0.00097   -0.00193    0.00352
AFIX  43
H8    2    0.273166    0.216442    0.813167    11.00000   -1.20000
AFIX   0
H3    2    0.180397    0.005833   -0.124768    11.00000    0.04157
H2    2    0.336380    0.087018    0.166713    11.00000    0.02821
HKLF 4
REM  4PYBdan1_auto in I-4 #82
REM R1 =  0.0314 for    2125 Fo > 4sig(Fo)  and  0.0341 for all    2268 data
REM    180 parameters refined using      0 restraints
END
WGHT      0.0489      0.2065
REM Highest difference peak  0.152,  deepest hole -0.155,  1-sigma level  0.035
Q1    1   0.2863  0.0197 -0.1386  11.00000  0.05    0.15
Q2    1   0.1767  0.1166  0.4714  11.00000  0.05    0.13
;
_shelx_res_checksum     65534
_shelxl_version_number       20.13
