# Supplementary material for: 2-(Pyridin-4-yl)-2,3-di­hydro-1H-naphtho­[1,8-de][1,3,2]di­aza­borinine
Source: IUCrdata. 2024 Jun 28;9(Pt 6):x240615. doi: 10.1107/S2414314624006151 (PMC11223678; doi:10.1107/S2414314624006151)
Supplement: Supplementary file 2 [file x-09-x240615-Isup2.hkl]

data_I                                                                          
_shelx_title ' 4PYBdan1_auto in I-4 No82' 
_shelx_refln_list_code          4                                               
_shelx_F_calc_maximum      245.22                                               
_exptl_crystal_F_000      1024.00                                               
_reflns_d_resolution_high  0.7982                                               
                                                                                
loop_                                                                           
 _space_group_symop_operation_xyz                                               
 'x, y, z'                                                                      
 'y, -x, -z'                                                                    
 '-x, -y, z'                                                                    
 '-y, x, -z'                                                                    
 'x+1/2, y+1/2, z+1/2'                                                          
 'y+1/2, -x+1/2, -z+1/2'                                                        
 '-x+1/2, -y+1/2, z+1/2'                                                        
 '-y+1/2, x+1/2, -z+1/2'                                                        
                                                                                
_cell_length_a    21.5659                                                       
_cell_length_b    21.5659                                                       
_cell_length_c     5.0863                                                       
_cell_angle_alpha  90.000                                                       
_cell_angle_beta   90.000                                                       
_cell_angle_gamma  90.000                                                       
                                                                                
_shelx_F_squared_multiplier     1.000                                           
                                                                                
loop_                                                                           
 _refln_index_h                                                                 
 _refln_index_k                                                                 
 _refln_index_l                                                                 
 _refln_F_squared_calc                                                          
 _refln_F_squared_meas                                                          
 _refln_F_squared_sigma                                                         
 _refln_observed_status                                                         
   1   1   0         65.48         42.82         2.99 o                         
   0   2   0       1051.09        952.82        23.90 o                         
   2   2   0       9706.81       9388.05       250.96 o                         
  -1   3   0       9824.81       8682.83       165.07 o                         
   1   3   0      12462.94      11304.26       174.32 o                         
   3   3   0       9535.47      10008.96       269.61 o                         
  -2   4   0       2412.42       2406.20        48.21 o                         
   0   4   0       3964.38       4053.74        64.76 o                         
   2   4   0      11202.11      10899.14       210.76 o                         
   4   4   0        959.25        950.12        33.56 o                         
  -3   5   0          1.39          2.48         3.81 o                         
  -1   5   0      17356.15      16796.86       318.38 o                         
   1   5   0        174.01        150.74         5.65 o                         
   3   5   0        680.24        655.98        16.21 o                         
   5   5   0      10025.21       9217.46       175.98 o                         
  -4   6   0        354.16        311.53        17.74 o                         
  -2   6   0        215.00        166.78        13.22 o                         
   0   6   0        586.28        543.67        16.86 o                         
   2   6   0       1089.35       1154.66        28.66 o                         
   4   6   0        705.06        684.92        18.01 o                         
   6   6   0          2.46          4.57         3.16 o                         
  -5   7   0        642.42        671.36        30.23 o                         
  -3   7   0       5217.57       4855.87       124.58 o                         
  -1   7   0        634.12        662.80        20.01 o                         
   1   7   0       1347.51       1264.72        26.01 o                         
   3   7   0        171.97        174.31         9.33 o                         
   5   7   0       1941.63       1807.97        40.21 o                         
   7   7   0         20.45         19.92         7.94 o                         
  -6   8   0        757.16        700.33        54.41 o                         
  -4   8   0        840.28        813.13        21.73 o                         
  -2   8   0          1.29         23.28         8.25 o                         
   0   8   0       4314.86       4381.03       177.54 o                         
   2   8   0       1258.37       1280.43        43.33 o                         
   4   8   0         22.95         26.63         4.10 o                         
   6   8   0        242.75        251.44        11.55 o                         
   8   8   0        353.05        366.50        24.69 o                         
  -7   9   0         99.40         94.29        14.07 o                         
  -5   9   0         52.62         40.11        10.57 o                         
  -3   9   0       2625.90       2761.50        59.33 o                         
  -1   9   0       1173.27       1175.81        32.37 o                         
   1   9   0      13168.12      14498.50       229.54 o                         
   3   9   0        474.52        465.57        17.99 o                         
   5   9   0       1155.63       1118.40        29.86 o                         
   7   9   0          3.38         -9.15         9.15 o                         
   9   9   0        728.45        720.68        38.14 o                         
  -8  10   0       1875.46       1917.12        73.28 o                         
  -6  10   0        235.52        173.73        17.68 o                         
  -4  10   0        352.34        371.01        13.59 o                         
  -2  10   0       4617.15       5040.52       150.11 o                         
   0  10   0       3578.01       3825.51        84.24 o                         
   2  10   0        146.54        148.40        11.00 o                         
   4  10   0        725.64        669.13        23.94 o                         
   6  10   0         10.65          9.55         8.87 o                         
   8  10   0        200.38        197.46        19.66 o                         
  10  10   0          3.52          7.18        10.85 o                         
  -9  11   0          0.14         -5.42        11.07 o                         
  -7  11   0       1276.54       1284.52        55.20 o                         
  -5  11   0        293.85        244.29        21.36 o                         
  -3  11   0        201.27        197.30        10.14 o                         
  -1  11   0       4990.73       5341.20       160.90 o                         
   1  11   0          3.42          4.85         5.18 o                         
   3  11   0       1826.51       1909.48        41.00 o                         
   5  11   0         91.18         82.43        13.62 o                         
   7  11   0         20.60         40.06        12.15 o                         
   9  11   0       1768.29       1975.32        77.80 o                         
  11  11   0       1530.59       1558.26        37.63 o                         
 -10  12   0        750.77        756.91        18.68 o                         
  -8  12   0       3057.68       3239.58        55.46 o                         
  -6  12   0       3252.64       3599.67       119.77 o                         
  -4  12   0       2576.43       2886.34        98.87 o                         
  -2  12   0       5547.50       5915.18       207.23 o                         
   0  12   0         17.01         14.39         5.66 o                         
   2  12   0         86.74        119.03         9.16 o                         
   4  12   0        164.16        202.13        14.67 o                         
   6  12   0          0.21          7.57        11.92 o                         
   8  12   0        262.37        266.50        24.97 o                         
  10  12   0       2475.70       2574.15        55.48 o                         
  12  12   0       1340.58       1258.21        26.10 o                         
 -11  13   0        211.10        198.94        10.02 o                         
  -9  13   0         21.54         19.37         4.64 o                         
  -7  13   0        996.81        973.85        21.47 o                         
  -5  13   0        574.69        586.84        18.67 o                         
  -3  13   0        125.21        141.19        18.25 o                         
  -1  13   0        150.70        136.21        12.36 o                         
   1  13   0         94.31         83.93         8.67 o                         
   3  13   0       6101.60       6923.74       121.47 o                         
   5  13   0       3451.88       3778.15       142.29 o                         
   7  13   0        246.77        271.64        27.01 o                         
   9  13   0        329.52        274.55        25.85 o                         
  11  13   0        466.50        507.02        49.07 o                         
  13  13   0       5331.51       5305.73        77.21 o                         
 -12  14   0       1473.33       1564.40        45.75 o                         
 -10  14   0        262.34        244.81        17.22 o                         
  -8  14   0          0.08         -0.66         4.84 o                         
  -6  14   0        491.00        546.77        13.62 o                         
  -4  14   0        180.40        183.13        14.94 o                         
  -2  14   0        234.19        281.51        11.15 o                         
   0  14   0        173.17        198.71        10.92 o                         
   2  14   0        688.35        709.17        20.30 o                         
   4  14   0       3025.49       3251.00        56.27 o                         
   6  14   0          2.33          2.18         5.45 o                         
   8  14   0          9.90          5.34         7.36 o                         
  10  14   0          6.38         14.34         9.42 o                         
  12  14   0       1404.80       1427.48        33.28 o                         
  14  14   0        499.60        518.60        20.64 o                         
 -13  15   0       2453.52       2520.00        56.09 o                         
 -11  15   0        350.76        333.48        17.46 o                         
  -9  15   0         23.29         23.15         5.84 o                         
  -7  15   0       2135.21       2331.09        37.29 o                         
  -5  15   0        300.38        324.83        10.76 o                         
  -3  15   0        214.19        236.37         8.58 o                         
  -1  15   0        602.61        690.60        16.67 o                         
   1  15   0          1.57         -1.86         4.35 o                         
   3  15   0        171.86        164.56         7.16 o                         
   5  15   0         40.25         40.86         5.69 o                         
   7  15   0         17.58         20.69         6.47 o                         
   9  15   0        396.94        411.18        19.76 o                         
  11  15   0          0.35         -1.85         6.20 o                         
  13  15   0        223.09        206.36        13.48 o                         
  15  15   0       5419.82       5507.89       125.57 o                         
 -14  16   0          8.18         11.69         5.85 o                         
 -12  16   0         87.40         89.63         9.97 o                         
 -10  16   0        476.50        469.66        18.14 o                         
  -8  16   0        710.85        735.16        20.56 o                         
  -6  16   0        578.30        563.20        14.71 o                         
  -4  16   0        105.77         88.83         7.27 o                         
  -2  16   0         11.52          5.19         4.68 o                         
   0  16   0        477.90        471.87        18.44 o                         
   2  16   0         63.53         51.65         5.46 o                         
   4  16   0        455.99        474.70        16.96 o                         
   6  16   0         28.72         26.05         6.03 o                         
   8  16   0         50.20         49.74         8.86 o                         
  10  16   0       2469.39       2499.17        59.80 o                         
  12  16   0       2111.92       2209.63        63.45 o                         
  14  16   0       3661.47       3912.48       229.24 o                         
  16  16   0        127.56        145.77        19.41 o                         
 -15  17   0        193.43        176.09        12.52 o                         
 -13  17   0          1.55          0.27         6.15 o                         
 -11  17   0        198.83        201.61        14.10 o                         
  -9  17   0          7.25          5.70         6.87 o                         
  -7  17   0          2.29          4.56         5.44 o                         
  -5  17   0         70.85         66.35         7.81 o                         
  -3  17   0          9.30          6.67         4.82 o                         
  -1  17   0         48.16         43.51         6.68 o                         
   1  17   0         54.86         52.84         6.23 o                         
   3  17   0        298.11        288.26        12.47 o                         
   5  17   0         76.49         85.92         8.02 o                         
   7  17   0         22.76         27.85         7.07 o                         
   9  17   0         24.93         17.51         8.79 o                         
  11  17   0       5135.19       5192.16       176.27 o                         
  13  17   0       1328.65       1409.50        69.15 o                         
  15  17   0        493.72        521.13        37.57 o                         
  17  17   0          5.30         -5.30         8.57 o                         
 -16  18   0        480.65        500.79        26.78 o                         
 -14  18   0         15.64          4.15         5.08 o                         
 -12  18   0          3.35          5.72         6.15 o                         
 -10  18   0        320.39        307.00        14.00 o                         
  -8  18   0          4.06         -0.90         7.21 o                         
  -6  18   0        170.50        176.71        10.61 o                         
  -4  18   0         10.26          9.93         5.95 o                         
  -2  18   0         75.13         61.57         6.91 o                         
   0  18   0        659.91        601.49        17.20 o                         
   2  18   0        193.17        194.72        12.39 o                         
   4  18   0         31.87         39.17         7.69 o                         
   6  18   0        113.98        108.67         8.89 o                         
   8  18   0        424.21        404.54        50.42 o                         
  10  18   0       3141.07       3346.04        84.97 o                         
  12  18   0        156.60        160.68        23.11 o                         
  14  18   0        666.38        705.37        43.28 o                         
  16  18   0        138.12        175.82        22.60 o                         
  18  18   0         40.13         48.70        14.58 o                         
 -17  19   0        219.14        219.39        16.84 o                         
 -15  19   0         20.28         10.70         8.03 o                         
 -13  19   0         14.69         14.63         5.45 o                         
 -11  19   0         34.05         30.27         7.48 o                         
  -9  19   0         29.52         40.25         6.87 o                         
  -7  19   0        620.96        699.75        22.83 o                         
  -5  19   0        780.54        787.68        28.94 o                         
  -3  19   0        385.74        320.47        15.75 o                         
  -1  19   0        464.25        375.02        16.65 o                         
   1  19   0         86.58         79.00         9.37 o                         
   3  19   0          8.50          7.11         7.12 o                         
   5  19   0        220.43        217.60        14.64 o                         
   7  19   0         97.43        111.17        14.00 o                         
   9  19   0         12.54         12.04         8.62 o                         
  11  19   0        323.98        346.39        31.86 o                         
  13  19   0        422.96        389.04        32.09 o                         
  15  19   0        387.07        401.97        42.99 o                         
  17  19   0         24.27         10.75         8.73 o                         
  19  19   0         35.08         41.02         8.42 o                         
 -18  20   0         24.57         14.52         7.18 o                         
 -16  20   0         47.34         54.07         8.59 o                         
 -14  20   0         71.49         66.38        15.31 o                         
 -12  20   0          0.99          4.15         5.42 o                         
 -10  20   0          3.68          7.99         4.89 o                         
  -8  20   0        359.61        379.55        15.70 o                         
  -6  20   0         16.42         25.54        10.74 o                         
  -4  20   0          5.34         16.68         6.98 o                         
  -2  20   0          3.22         -6.63         6.80 o                         
   0  20   0        256.34        202.88        14.90 o                         
   2  20   0         59.44         44.32         8.71 o                         
   4  20   0        471.18        495.06        21.76 o                         
   6  20   0        835.58        889.74        36.62 o                         
   8  20   0        312.94        343.94        17.10 o                         
  10  20   0        160.05        173.79        23.45 o                         
  12  20   0          0.25         14.29        12.94 o                         
  14  20   0        135.32        150.45        19.49 o                         
  16  20   0        185.34        211.95        20.73 o                         
  18  20   0         65.17         52.32         8.81 o                         
 -17  21   0         54.01         46.44         8.02 o                         
 -15  21   0          4.53         -3.67         9.15 o                         
 -13  21   0        169.44        168.64        13.66 o                         
 -11  21   0         92.43         96.54         7.86 o                         
  -9  21   0        152.46        160.40        11.57 o                         
  -7  21   0        162.15        170.35        12.32 o                         
  -5  21   0       1257.83       1257.07        65.08 o                         
  -3  21   0        970.51        896.69        30.49 o                         
  -1  21   0        249.12        157.47        16.67 o                         
   1  21   0        903.43        896.06        30.40 o                         
   3  21   0         40.13         38.08         8.42 o                         
   5  21   0          0.30         -1.87         9.52 o                         
   7  21   0         22.35         19.93         9.61 o                         
   9  21   0       1053.10       1090.38        37.71 o                         
  11  21   0        604.65        700.00        41.58 o                         
  13  21   0         21.81         21.02        11.13 o                         
  15  21   0         52.86         48.36         7.71 o                         
  17  21   0         27.54         28.81         7.18 o                         
 -14  22   0        112.19        157.35        15.59 o                         
 -12  22   0          1.03          9.47         7.46 o                         
 -10  22   0          0.03          0.57         7.13 o                         
  -8  22   0        705.75        713.15        27.75 o                         
  -6  22   0        135.36        125.65        17.97 o                         
  -4  22   0         78.22         69.63        12.25 o                         
  -2  22   0          2.96          4.59         8.58 o                         
   0  22   0        163.87        114.95        11.97 o                         
   2  22   0          3.64         -6.80         6.91 o                         
   4  22   0         86.77         81.56        12.39 o                         
   6  22   0        147.75        162.51        14.86 o                         
   8  22   0         14.28         17.09         5.41 o                         
  10  22   0          0.11         -7.23        11.92 o                         
  12  22   0         76.33         67.63        13.50 o                         
  14  22   0          7.98         10.80         5.73 o                         
 -13  23   0        131.74        133.22        13.84 o                         
 -11  23   0        823.38        905.96        49.15 o                         
  -9  23   0        433.88        476.60        21.32 o                         
  -7  23   0        154.03        129.90         9.89 o                         
  -5  23   0        320.50        391.75        28.76 o                         
  -3  23   0       1302.30       1248.77        42.12 o                         
  -1  23   0          0.38          0.09         8.07 o                         
   1  23   0         37.10         30.24         6.66 o                         
   3  23   0        164.06        195.13        13.20 o                         
   5  23   0         31.47         33.80         7.04 o                         
   7  23   0        399.91        397.03        14.22 o                         
   9  23   0        439.00        433.73        29.77 o                         
  11  23   0         51.10         38.02        11.75 o                         
  13  23   0         18.62          6.93         5.03 o                         
 -12  24   0         35.10         44.35         8.59 o                         
 -10  24   0          5.32          3.50         8.64 o                         
  -8  24   0        485.13        557.93        26.44 o                         
  -6  24   0         62.09         74.36         9.53 o                         
  -4  24   0         27.81         24.92         7.34 o                         
  -2  24   0         10.90          8.31         9.10 o                         
   0  24   0        242.60        259.34        14.50 o                         
   2  24   0         71.18         52.71        10.12 o                         
   4  24   0        154.94        147.64        10.63 o                         
   6  24   0        292.61        257.76        10.94 o                         
   8  24   0        125.14        139.57        15.59 o                         
  10  24   0        124.36        141.86        15.88 o                         
  12  24   0        129.02        110.90        11.75 o                         
  -9  25   0          0.76         -1.92         6.95 o                         
  -7  25   0          9.43         13.22         5.88 o                         
  -5  25   0        187.48        181.56        12.18 o                         
  -3  25   0       1813.37       2038.60        53.37 o                         
  -1  25   0        603.72        646.22        37.85 o                         
   1  25   0        299.49        309.49        23.28 o                         
   3  25   0         31.34         20.22         5.88 o                         
   5  25   0         82.95         89.74         7.77 o                         
   7  25   0        471.81        476.16        27.91 o                         
   9  25   0         10.21          1.92         6.95 o                         
  -6  26   0          0.02          0.90         6.89 o                         
  -4  26   0       2073.18       1972.83        38.50 o                         
  -2  26   0        394.84        416.30        17.63 o                         
   0  26   0         11.83         17.14         5.96 o                         
   2  26   0        165.90        150.89        12.23 o                         
   4  26   0         32.56         38.61         6.14 o                         
   6  26   0          5.69         11.13         7.23 o                         
  -1  27   0         85.45         78.64        10.23 o                         
   1   0   1       2646.55       2426.12        34.34 o                         
   3   0   1       1178.58       1300.76        27.68 o                         
   5   0   1      19088.72      18803.53       353.23 o                         
   7   0   1       4010.67       4013.62       103.10 o                         
   9   0   1         36.94         43.01         4.84 o                         
  11   0   1        596.91        628.46        18.49 o                         
  13   0   1       1884.87       1937.59        52.09 o                         
  15   0   1         46.09         51.88         7.29 o                         
  17   0   1         14.13         12.99         5.66 o                         
  19   0   1          2.27          2.97         6.26 o                         
  21   0   1        369.70        409.17        17.02 o                         
  23   0   1        193.26        203.87        20.26 o                         
  25   0   1        187.01        203.02        10.92 o                         
 -26   1   1         39.32         35.59         8.81 o                         
 -24   1   1         26.24         24.29        10.11 o                         
 -22   1   1         93.75         78.07         9.85 o                         
 -20   1   1        305.83        306.30        15.13 o                         
 -18   1   1         26.08         22.81         7.34 o                         
 -16   1   1        372.57        394.39        11.85 o                         
 -14   1   1        128.58        144.56        11.47 o                         
 -12   1   1        297.95        253.65        12.02 o                         
 -10   1   1        752.38        858.76        22.63 o                         
  -8   1   1       2199.70       2321.53        37.09 o                         
  -6   1   1       5459.55       5574.28        78.82 o                         
  -4   1   1       6867.30       6548.95       148.39 o                         
  -2   1   1        313.08        289.28        13.31 o                         
   0   1   1       2657.00       2496.77        34.20 o                         
   2   1   1       7779.70       7161.33       136.67 o                         
   4   1   1      60117.07      54739.93      1033.18 o                         
   6   1   1      10721.49      10259.75       281.70 o                         
   8   1   1       1763.09       1711.89        82.20 o                         
  10   1   1        514.42        527.37        19.68 o                         
  12   1   1       1182.93       1255.15        37.94 o                         
  14   1   1        106.07        116.32         7.77 o                         
  16   1   1        117.69        106.80         8.52 o                         
  18   1   1         47.96         46.00         7.14 o                         
  20   1   1        681.96        727.30        27.06 o                         
  22   1   1        898.28        922.96        29.61 o                         
  24   1   1        193.80        199.89        21.81 o                         
 -25   2   1         15.50         15.19         5.55 o                         
 -23   2   1        126.11        128.83        14.94 o                         
 -21   2   1        309.70        289.36        16.11 o                         
 -19   2   1        557.88        579.37        23.45 o                         
 -17   2   1       1074.96       1111.23        37.12 o                         
 -15   2   1        149.41        162.14         8.33 o                         
 -13   2   1        388.73        447.92        13.33 o                         
 -11   2   1       1537.61       1690.34        38.23 o                         
  -9   2   1        158.49        199.26         8.02 o                         
  -7   2   1        152.43        142.24         6.47 o                         
  -5   2   1       5693.38       5616.25        89.43 o                         
  -3   2   1       5048.58       4816.09        94.94 o                         
  -1   2   1       7777.43       7155.97        96.88 o                         
   1   2   1        315.66        276.56         7.53 o                         
   3   2   1      31249.74      29295.37       542.79 o                         
   5   2   1      16956.29      16545.42       642.80 o                         
   7   2   1       3069.92       3031.59        90.96 o                         
   9   2   1       1625.26       1601.43        40.27 o                         
  11   2   1         21.96         32.66        10.96 o                         
  13   2   1         26.08         18.12         5.32 o                         
  15   2   1        424.23        441.22        12.26 o                         
  17   2   1        131.56        107.27        10.40 o                         
  19   2   1        441.40        443.00        58.53 o                         
  21   2   1       1697.82       1742.61        84.55 o                         
  23   2   1        414.57        464.85        58.73 o                         
  25   2   1        247.79        259.77        20.51 o                         
 -26   3   1        219.10        214.21        11.59 o                         
 -24   3   1        140.88        155.28        12.44 o                         
 -22   3   1         77.26         69.85         7.84 o                         
 -20   3   1         33.74         39.81         7.33 o                         
 -18   3   1       1345.25       1423.43        34.59 o                         
 -16   3   1         17.47         17.18         5.40 o                         
 -14   3   1        673.55        596.67        16.31 o                         
 -12   3   1       1036.92       1186.28        27.18 o                         
 -10   3   1       2352.54       2410.84        40.62 o                         
  -8   3   1       2351.13       2647.15        42.30 o                         
  -6   3   1        116.55        113.70         7.70 o                         
  -4   3   1       2548.62       2445.04        70.68 o                         
  -2   3   1      31207.61      28750.49       441.18 o                         
   0   3   1       1179.34       1309.12        19.97 o                         
   2   3   1       5046.14       4854.29        94.32 o                         
   4   3   1       3969.42       3914.47       100.03 o                         
   6   3   1        594.68        602.44        18.04 o                         
   8   3   1        342.18        363.56        20.57 o                         
  10   3   1        892.40        955.82        41.53 o                         
  12   3   1         48.69         40.90        11.13 o                         
  14   3   1         10.25         15.47         4.57 o                         
  16   3   1         99.70         90.63         6.28 o                         
  18   3   1        653.44        645.20        26.81 o                         
  20   3   1       1981.10       1993.02       102.32 o                         
  22   3   1        706.77        787.15        32.48 o                         
  24   3   1        104.11        110.03         9.26 o                         
  26   3   1         35.85         29.36         5.74 o                         
 -25   4   1         22.68         20.86         4.37 o                         
 -23   4   1        123.33         93.17         9.51 o                         
 -21   4   1        482.90        454.93        17.34 o                         
 -19   4   1         95.78         94.47         9.47 o                         
 -17   4   1       1162.51       1101.94        23.02 o                         
 -15   4   1        421.34        406.83        10.33 o                         
 -13   4   1        602.94        596.93        19.22 o                         
 -11   4   1       2696.46       2911.51        56.28 o                         
  -9   4   1       5698.88       5962.54       128.19 o                         
  -7   4   1       1690.45       1754.56        68.19 o                         
  -5   4   1       6447.52       6228.72       126.10 o                         
  -3   4   1       3971.60       4063.63       112.43 o                         
  -1   4   1      60134.11      55360.64       842.52 o                         
   1   4   1       6868.88       6613.42        90.15 o                         
   3   4   1       2549.34       2324.99        49.68 o                         
   5   4   1        646.21        642.45        18.67 o                         
   7   4   1       4692.11       4937.08       101.87 o                         
   9   4   1       1064.99       1160.40        46.27 o                         
  11   4   1        521.00        542.60        31.19 o                         
  13   4   1         96.80         94.76         6.93 o                         
  15   4   1        221.85        216.48         8.42 o                         
  17   4   1        631.95        576.83        13.39 o                         
  19   4   1         71.55         78.36        11.83 o                         
  21   4   1        190.71        214.04        14.17 o                         
  23   4   1         81.98         91.99        15.06 o                         
  25   4   1         81.69         65.72         8.05 o                         
 -24   5   1         31.83         36.84         5.48 o                         
 -22   5   1        455.30        435.79        22.05 o                         
 -20   5   1        607.12        652.08        20.92 o                         
 -18   5   1        788.34        822.55        27.88 o                         
 -16   5   1       1182.14       1125.49        18.55 o                         
 -14   5   1        196.07        203.97         8.16 o                         
 -12   5   1        499.21        495.35        17.71 o                         
 -10   5   1       4912.08       5306.93       238.48 o                         
  -8   5   1        736.05        787.35        23.71 o                         
  -6   5   1       3805.64       3927.02       115.54 o                         
  -4   5   1        647.27        617.89        33.87 o                         
  -2   5   1      16973.86      16370.95       471.87 o                         
   0   5   1      19086.94      18661.20       249.36 o                         
   2   5   1       5691.04       5481.33        77.05 o                         
   4   5   1       6440.66       6493.29       125.90 o                         
   6   5   1       2026.40       2254.30        71.36 o                         
   8   5   1        458.17        515.54        27.12 o                         
  10   5   1       1991.57       2345.77        79.66 o                         
  12   5   1        669.56        648.02        36.78 o                         
  14   5   1        811.37        836.98        17.20 o                         
  16   5   1        479.34        466.48        12.53 o                         
  18   5   1         62.20         77.98         7.36 o                         
  20   5   1        531.08        491.03        21.33 o                         
  22   5   1         21.24         27.97         9.50 o                         
  24   5   1         94.81         75.75         9.11 o                         
 -25   6   1        156.20        151.67         7.36 o                         
 -23   6   1         65.37         55.61         6.78 o                         
 -21   6   1         64.61         68.36         7.64 o                         
 -19   6   1         96.58         85.55         8.96 o                         
 -17   6   1       2707.26       2721.30        39.31 o                         
 -15   6   1       1062.15       1070.64        19.00 o                         
 -13   6   1         11.81         11.62         3.51 o                         
 -11   6   1        182.19        202.13        21.38 o                         
  -9   6   1       1388.54       1542.37        39.88 o                         
  -7   6   1       4278.39       4377.81       130.79 o                         
  -5   6   1       2032.51       2184.45        50.06 o                         
  -3   6   1        601.77        557.29        32.94 o                         
  -1   6   1      10717.29      10382.06       198.22 o                         
   1   6   1       5470.26       5600.20        78.44 o                         
   3   6   1        118.04        119.77        10.90 o                         
   5   6   1       3824.18       3838.99       115.42 o                         
   7   6   1       3770.85       4133.06       121.86 o                         
   9   6   1       8187.16       8805.28       250.79 o                         
  11   6   1       1746.41       1901.25        72.49 o                         
  13   6   1        450.55        420.03        13.62 o                         
  15   6   1        575.11        536.99        13.20 o                         
  17   6   1       1629.74       1712.59        28.74 o                         
  19   6   1        386.51        353.51        18.27 o                         
  21   6   1        449.49        437.92        19.35 o                         
  23   6   1        305.83        323.71        17.34 o                         
  25   6   1         67.37         74.33         7.99 o                         
 -24   7   1         12.44         19.95         5.24 o                         
 -22   7   1        411.96        416.80        14.92 o                         
 -20   7   1        151.51        162.38        10.52 o                         
 -18   7   1        662.55        638.57        20.87 o                         
 -16   7   1       3289.01       3344.01        42.35 o                         
 -14   7   1        536.85        509.10        10.99 o                         
 -12   7   1         80.08         88.09         5.32 o                         
 -10   7   1         80.90         60.34         7.71 o                         
  -8   7   1         53.76         40.39         6.77 o                         
  -6   7   1       3774.11       3875.55       120.90 o                         
  -4   7   1       4670.00       4985.62       101.81 o                         
  -2   7   1       3060.82       2997.54        62.62 o                         
   0   7   1       3997.21       3883.42        82.15 o                         
   2   7   1        153.41        144.94         6.01 o                         
   4   7   1       1689.90       1713.96        58.93 o                         
   6   7   1       4280.43       4303.80       130.45 o                         
   8   7   1       1354.32       1371.42        53.73 o                         
  10   7   1       1616.79       1760.40        67.23 o                         
  12   7   1        290.52        301.46        35.71 o                         
  14   7   1        936.62        922.92        18.36 o                         
  16   7   1        168.61        158.82         8.27 o                         
  18   7   1        303.43        310.15        12.05 o                         
  20   7   1       1090.27       1118.29        32.63 o                         
  22   7   1         60.98         72.48         9.79 o                         
  24   7   1          6.88          5.20         9.04 o                         
 -25   8   1        277.71        287.29        18.02 o                         
 -23   8   1         82.36         75.11         7.53 o                         
 -21   8   1        689.31        697.56        21.75 o                         
 -19   8   1         15.19         17.56         6.43 o                         
 -17   8   1        597.39        603.50        19.67 o                         
 -15   8   1       1192.25       1186.42        19.44 o                         
 -13   8   1        633.72        645.22        11.74 o                         
 -11   8   1        135.68        141.78         6.92 o                         
  -9   8   1         85.96         82.07        10.82 o                         
  -7   8   1       1348.86       1368.76        53.45 o                         
  -5   8   1        458.77        551.36        19.15 o                         
  -3   8   1        342.26        329.35        10.43 o                         
  -1   8   1       1770.82       1814.19        59.27 o                         
   1   8   1       2188.77       2265.41        42.89 o                         
   3   8   1       2349.88       2693.59        48.19 o                         
   5   8   1        734.99        742.04        34.52 o                         
   7   8   1         54.37         36.16        10.73 o                         
   9   8   1         91.16         86.16        14.07 o                         
  11   8   1        198.12        180.40        20.00 o                         
  13   8   1       1384.51       1276.58        23.78 o                         
  15   8   1        535.10        526.41        13.88 o                         
  17   8   1        823.98        844.30        19.87 o                         
  19   8   1       1261.78       1260.88        27.34 o                         
  21   8   1        256.41        216.70        15.23 o                         
  23   8   1         43.85         47.34        13.28 o                         
  25   8   1        279.20        269.61        17.18 o                         
 -24   9   1          9.52         10.79         8.53 o                         
 -22   9   1        311.42        305.23        17.85 o                         
 -20   9   1        420.40        429.97        15.69 o                         
 -18   9   1        455.63        452.37        22.72 o                         
 -16   9   1        765.89        832.12        21.81 o                         
 -14   9   1        313.78        284.24         8.45 o                         
 -12   9   1        209.07        181.98         7.00 o                         
 -10   9   1        376.85        381.11        10.38 o                         
  -8   9   1         92.19         86.54         8.82 o                         
  -6   9   1       8172.92       8747.10       175.77 o                         
  -4   9   1       1065.63       1173.11        32.12 o                         
  -2   9   1       1618.82       1607.41        57.29 o                         
   0   9   1         36.92         41.01         5.53 o                         
   2   9   1        159.31        176.79         9.32 o                         
   4   9   1       5709.13       5674.65       215.09 o                         
   6   9   1       1389.24       1533.85        58.76 o                         
   8   9   1         86.83         83.28        14.18 o                         
  10   9   1        570.36        624.97        35.54 o                         
  12   9   1        884.33        911.81        23.22 o                         
  14   9   1       2277.09       2298.23        35.63 o                         
  16   9   1       1340.61       1376.18        24.60 o                         
  18   9   1         18.54         22.06         5.01 o                         
  20   9   1         63.42         69.47         7.43 o                         
  22   9   1          8.10          1.69        10.68 o                         
  24   9   1         42.79         50.34        10.73 o                         
 -23  10   1         97.66         76.50        12.82 o                         
 -21  10   1        337.16        341.38        30.65 o                         
 -19  10   1         46.73         60.66         8.48 o                         
 -17  10   1       1272.17       1322.70        45.21 o                         
 -15  10   1        909.37        930.06        20.68 o                         
 -13  10   1         92.85         86.49         6.29 o                         
 -11  10   1         34.71         32.57         4.10 o                         
  -9  10   1        570.75        559.09        11.81 o                         
  -7  10   1       1615.54       1737.97        66.72 o                         
  -5  10   1       1992.35       2258.79        64.27 o                         
  -3  10   1        888.11        952.04        35.90 o                         
  -1  10   1        513.15        538.36        28.19 o                         
   1  10   1        753.29        828.56        26.19 o                         
   3  10   1       2359.93       2363.13        47.47 o                         
   5  10   1       4915.19       5470.30       161.24 o                         
   7  10   1         82.04         71.98        13.95 o                         
   9  10   1        374.57        398.98        28.93 o                         
  11  10   1         14.01          9.66        11.64 o                         
  13  10   1        654.56        637.05        19.42 o                         
  15  10   1       1298.02       1259.16        27.37 o                         
  17  10   1        244.49        218.91        10.67 o                         
  19  10   1        747.43        760.21        25.96 o                         
  21  10   1        226.15        217.51        23.50 o                         
  23  10   1         37.51         45.82        11.36 o                         
 -24  11   1        136.06        130.00        11.58 o                         
 -22  11   1         59.81         55.82        12.54 o                         
 -20  11   1        268.33        301.75        20.51 o                         
 -18  11   1          8.97          7.74         6.44 o                         
 -16  11   1       1371.56       1453.77        38.52 o                         
 -14  11   1        280.46        267.84        10.23 o                         
 -12  11   1        360.55        356.44        11.26 o                         
 -10  11   1         14.03         11.84         4.85 o                         
  -8  11   1        198.61        194.83         7.51 o                         
  -6  11   1       1741.55       1964.24        73.16 o                         
  -4  11   1        523.07        563.86        21.19 o                         
  -2  11   1         21.71         23.95        10.34 o                         
   0  11   1        595.35        613.49        23.73 o                         
   2  11   1       1541.99       1654.55        36.86 o                         
   4  11   1       2706.66       2955.60       131.70 o                         
   6  11   1        181.92        219.27        27.40 o                         
   8  11   1        135.61        106.16        16.38 o                         
  10  11   1         34.96         15.42         8.96 o                         
  12  11   1        433.70        414.50        23.84 o                         
  14  11   1        741.98        723.12        21.61 o                         
  16  11   1       2078.39       2192.02        43.92 o                         
  18  11   1         43.00         48.27         7.20 o                         
  20  11   1        109.97        110.74        12.39 o                         
  22  11   1         21.64         21.53        10.40 o                         
  24  11   1        279.51        264.29        16.84 o                         
 -23  12   1         51.85         40.57         6.13 o                         
 -21  12   1        341.73        372.43        26.50 o                         
 -19  12   1        269.46        270.43        17.46 o                         
 -17  12   1        185.36        182.76        15.93 o                         
 -15  12   1        338.57        340.92        19.97 o                         
 -13  12   1       1287.56       1355.92        26.16 o                         
 -11  12   1        432.18        395.85        14.16 o                         
  -9  12   1        885.17        934.13        21.23 o                         
  -7  12   1        286.52        307.79        13.26 o                         
  -5  12   1        665.10        702.62        24.93 o                         
  -3  12   1         48.04         29.71        14.24 o                         
  -1  12   1       1185.31       1349.88        66.02 o                         
   1  12   1        297.07        252.87        12.53 o                         
   3  12   1       1034.71       1138.24        36.14 o                         
   5  12   1        504.42        563.67        35.08 o                         
   7  12   1         81.06         74.80        10.80 o                         
   9  12   1        210.08        211.47        19.15 o                         
  11  12   1        361.28        346.84        21.93 o                         
  13  12   1        656.28        663.18        25.19 o                         
  15  12   1        574.23        572.22        25.25 o                         
  17  12   1        271.99        253.73        11.29 o                         
  19  12   1        461.30        469.67        19.40 o                         
  21  12   1        199.78        213.79        21.30 o                         
  23  12   1         48.67         36.84         8.81 o                         
 -22  13   1        459.71        444.40        29.66 o                         
 -20  13   1        477.06        489.38        32.09 o                         
 -18  13   1        688.84        725.60        41.42 o                         
 -16  13   1        640.34        633.15        19.79 o                         
 -14  13   1        283.67        281.27        15.51 o                         
 -12  13   1        652.73        650.12        21.01 o                         
 -10  13   1        652.10        642.34        23.44 o                         
  -8  13   1       1384.95       1321.64        29.80 o                         
  -6  13   1        451.53        459.41        18.20 o                         
  -4  13   1         98.34         99.56         9.35 o                         
  -2  13   1         25.01         14.77         4.26 o                         
   0  13   1       1886.88       1852.22        51.41 o                         
   2  13   1        386.49        435.08        17.42 o                         
   4  13   1        604.35        584.98        21.00 o                         
   6  13   1         12.55         17.29         7.42 o                         
   8  13   1        633.60        700.71        24.56 o                         
  10  13   1         93.34         97.97        13.35 o                         
  12  13   1       1294.27       1339.15        46.69 o                         
  14  13   1         37.10         39.21        11.29 o                         
  16  13   1         95.02         93.46        10.94 o                         
  18  13   1        193.61        216.78        25.33 o                         
  20  13   1        378.10        382.48        19.96 o                         
  22  13   1         90.97        104.80        13.16 o                         
 -21  14   1         75.63         92.85         9.28 o                         
 -19  14   1       1605.52       1630.51        77.26 o                         
 -17  14   1        776.69        813.45        31.99 o                         
 -15  14   1        322.36        348.62        14.66 o                         
 -13  14   1         37.19         40.04        15.34 o                         
 -11  14   1        737.71        774.60        26.52 o                         
  -9  14   1       2280.76       2273.48        52.28 o                         
  -7  14   1        943.04        900.93        21.67 o                         
  -5  14   1        807.10        834.33        16.09 o                         
  -3  14   1         10.46         12.72         3.74 o                         
  -1  14   1        106.50        114.30         6.45 o                         
   1  14   1        128.56        140.38         8.19 o                         
   3  14   1        677.67        588.70        16.03 o                         
   5  14   1        197.14        197.34        11.46 o                         
   7  14   1        535.86        526.16        18.44 o                         
   9  14   1        312.48        281.31        16.78 o                         
  11  14   1        279.17        267.04        16.83 o                         
  13  14   1        283.75        258.40        19.74 o                         
  15  14   1         46.23         38.37         9.98 o                         
  17  14   1         50.82         52.96         8.72 o                         
  19  14   1        161.18        178.58        11.39 o                         
  21  14   1         32.25         42.03        10.73 o                         
 -20  15   1        685.42        756.76        25.75 o                         
 -18  15   1        682.05        760.42        34.83 o                         
 -16  15   1        365.26        353.75        16.24 o                         
 -14  15   1         45.29         41.74         6.30 o                         
 -12  15   1        572.29        590.07        17.98 o                         
 -10  15   1       1302.95       1255.76        32.78 o                         
  -8  15   1        533.92        509.50        18.61 o                         
  -6  15   1        578.72        535.98        18.29 o                         
  -4  15   1        219.50        199.23         8.13 o                         
  -2  15   1        423.68        424.10        10.46 o                         
   0  15   1         46.86         50.67         5.21 o                         
   2  15   1        148.86        169.70         9.28 o                         
   4  15   1        422.24        407.08        11.69 o                         
   6  15   1       1064.19       1095.35        39.91 o                         
   8  15   1       1192.53       1255.63        46.83 o                         
  10  15   1        912.96        940.79        31.49 o                         
  12  15   1        340.36        320.90        31.92 o                         
  14  15   1        322.66        319.33        38.02 o                         
  16  15   1        614.30        649.11        33.69 o                         
  18  15   1        233.57        216.99        16.41 o                         
  20  15   1          0.30         -3.68         7.21 o                         
 -21  16   1         70.55         65.65         9.15 o                         
 -19  16   1         91.07         94.76        14.58 o                         
 -17  16   1        494.97        484.58        18.68 o                         
 -15  16   1        613.04        615.17        19.52 o                         
 -13  16   1         93.49         96.44         8.15 o                         
 -11  16   1       2078.89       2241.08        55.48 o                         
  -9  16   1       1340.74       1440.39        33.95 o                         
  -7  16   1        168.26        151.14        12.80 o                         
  -5  16   1        479.52        459.81        12.62 o                         
  -3  16   1         99.36        101.68         6.07 o                         
  -1  16   1        117.15        110.42         7.48 o                         
   1  16   1        369.78        404.07        12.09 o                         
   3  16   1         16.98         15.29         4.75 o                         
   5  16   1       1177.52       1115.78        25.79 o                         
   7  16   1       3294.58       3309.89        71.17 o                         
   9  16   1        763.29        812.12        27.55 o                         
  11  16   1       1370.06       1437.41        69.66 o                         
  13  16   1        638.87        685.35        31.04 o                         
  15  16   1        366.39        332.78        17.14 o                         
  17  16   1        131.97        122.10        11.22 o                         
  19  16   1        126.65        142.37        11.68 o                         
  21  16   1        114.43        130.68        11.69 o                         
 -20  17   1         13.73         -6.55         7.85 o                         
 -18  17   1        667.91        716.14        25.93 o                         
 -16  17   1        132.67        124.31        17.01 o                         
 -14  17   1         51.46         53.89         8.33 o                         
 -12  17   1        273.58        278.20        18.41 o                         
 -10  17   1        241.24        234.31        15.97 o                         
  -8  17   1        825.21        874.15        34.92 o                         
  -6  17   1       1639.51       1660.61        33.97 o                         
  -4  17   1        632.12        585.61        15.93 o                         
  -2  17   1        131.18        125.09         7.56 o                         
   0  17   1         14.47         18.64         4.86 o                         
   2  17   1       1078.42       1186.03        23.97 o                         
   4  17   1       1162.37       1153.46        26.13 o                         
   6  17   1       2707.78       2707.21        47.16 o                         
   8  17   1        596.42        649.82        42.49 o                         
  10  17   1       1275.06       1198.99        63.45 o                         
  12  17   1        187.05        208.36        17.72 o                         
  14  17   1        777.82        839.63        33.34 o                         
  16  17   1        493.15        510.26        19.25 o                         
  18  17   1        655.10        647.64        19.37 o                         
  20  17   1        220.75        193.73        15.14 o                         
 -19  18   1        282.97        211.41        16.44 o                         
 -17  18   1        652.27        676.47        35.82 o                         
 -15  18   1        234.82        230.55        10.96 o                         
 -13  18   1        193.06        202.08        16.12 o                         
 -11  18   1         42.73         41.90         7.37 o                         
  -9  18   1         17.84         15.19         7.59 o                         
  -7  18   1        304.48        321.36        21.78 o                         
  -5  18   1         62.75         68.91         7.59 o                         
  -3  18   1        652.71        612.27        16.65 o                         
  -1  18   1         47.50         54.19         6.27 o                         
   1  18   1         25.59         27.72         5.54 o                         
   3  18   1       1343.75       1372.90        26.83 o                         
   5  18   1        788.23        827.36        47.84 o                         
   7  18   1        659.17        607.92        37.74 o                         
   9  18   1        451.40        462.87        25.50 o                         
  11  18   1          9.21          9.21        12.49 o                         
  13  18   1        685.56        734.95        80.34 o                         
  15  18   1        680.40        710.28        27.42 o                         
  17  18   1        670.62        687.66        20.16 o                         
  19  18   1        407.90        377.91        21.24 o                         
 -18  19   1        408.21        390.74        21.75 o                         
 -16  19   1        126.17        126.39        15.24 o                         
 -14  19   1        161.61        153.99         9.36 o                         
 -12  19   1        464.01        475.29        16.81 o                         
 -10  19   1        749.38        771.16        26.24 o                         
  -8  19   1       1270.12       1239.94        42.59 o                         
  -6  19   1        386.46        371.87        18.21 o                         
  -4  19   1         70.59         95.50         9.48 o                         
  -2  19   1        440.03        436.58        17.10 o                         
   0  19   1          2.53         -2.66         5.47 o                         
   2  19   1        555.51        558.11        18.77 o                         
   4  19   1         94.24         90.80         9.07 o                         
   6  19   1         96.52         90.48        12.95 o                         
   8  19   1         15.53          7.67        11.61 o                         
  10  19   1         45.82         50.46        10.03 o                         
  12  19   1        267.42        269.31        24.44 o                         
  14  19   1       1607.66       1679.39        39.18 o                         
  16  19   1         90.98         94.53         7.90 o                         
  18  19   1        280.76        270.90        17.51 o                         
 -17  20   1        221.22        203.22        15.37 o                         
 -15  20   1          0.25         -0.07         4.89 o                         
 -13  20   1        378.77        378.26        11.95 o                         
 -11  20   1        109.64        109.00         7.99 o                         
  -9  20   1         63.64         66.35         7.89 o                         
  -7  20   1       1093.16       1120.86        33.03 o                         
  -5  20   1        532.17        523.81        21.41 o                         
  -3  20   1       1979.41       2036.73        42.60 o                         
  -1  20   1        685.12        746.82        20.73 o                         
   1  20   1        303.12        275.93        17.16 o                         
   3  20   1         33.87         58.14         8.01 o                         
   5  20   1        605.98        566.77        35.34 o                         
   7  20   1        150.94        166.18        16.00 o                         
   9  20   1        416.50        447.84        23.46 o                         
  11  20   1        269.60        254.72        17.53 o                         
  13  20   1        477.66        476.52        21.90 o                         
  15  20   1        685.71        684.63        19.83 o                         
  17  20   1         13.71         -8.02         8.47 o                         
 -16  21   1        115.19        111.86        11.24 o                         
 -14  21   1         32.28         30.56         8.50 o                         
 -12  21   1        199.05        194.40        12.82 o                         
 -10  21   1        229.27        219.05        12.57 o                         
  -8  21   1        256.55        220.11        21.43 o                         
  -6  21   1        452.92        441.99        21.64 o                         
  -4  21   1        191.79        221.77        12.31 o                         
  -2  21   1       1697.16       1726.89        37.78 o                         
   0  21   1        367.70        351.66        17.92 o                         
   2  21   1        306.10        252.85        26.79 o                         
   4  21   1        484.18        434.21        26.67 o                         
   6  21   1         63.89         35.66        25.96 o                         
   8  21   1        686.01        677.96        29.78 o                         
  10  21   1        336.09        359.15        29.15 o                         
  12  21   1        340.33        332.73        17.79 o                         
  14  21   1         75.05         76.87         6.82 o                         
  16  21   1         71.38         79.27         9.55 o                         
 -13  22   1         91.28        100.91         7.02 o                         
 -11  22   1         21.81         23.84         6.03 o                         
  -9  22   1          7.88         14.32         5.93 o                         
  -7  22   1         61.99         78.61         8.70 o                         
  -5  22   1         21.64         24.65         5.95 o                         
  -3  22   1        704.59        734.08        33.29 o                         
  -1  22   1        894.94        974.24        35.51 o                         
   1  22   1         94.22         87.40         9.64 o                         
   3  22   1         76.77         65.03         9.26 o                         
   5  22   1        454.29        443.17        24.05 o                         
   7  22   1        409.50        419.25        22.39 o                         
   9  22   1        310.21        289.94        25.88 o                         
  11  22   1         58.60         54.10         8.38 o                         
  13  22   1        458.97        480.86        18.69 o                         
 -12  23   1         48.97         47.23         8.93 o                         
 -10  23   1         37.10         38.27         7.26 o                         
  -8  23   1         44.45         35.52         6.26 o                         
  -6  23   1        307.27        315.69        15.39 o                         
  -4  23   1         82.56        100.04        12.39 o                         
  -2  23   1        414.05        446.61        26.71 o                         
   0  23   1        193.05        195.69        12.98 o                         
   2  23   1        124.92        106.41        11.88 o                         
   4  23   1        123.64        119.57        13.13 o                         
   6  23   1         64.79         56.58        10.22 o                         
   8  23   1         81.66         64.58        13.56 o                         
  10  23   1         97.31         92.02         8.98 o                         
  12  23   1         52.17         43.90         6.45 o                         
 -11  24   1        280.52        284.13        17.06 o                         
  -9  24   1         43.10         34.83         6.45 o                         
  -7  24   1          6.96         10.74         4.13 o                         
  -5  24   1         94.82        111.81        10.93 o                         
  -3  24   1        104.95        135.12        12.37 o                         
  -1  24   1        194.19        177.20        14.22 o                         
   1  24   1         26.18         10.85         8.31 o                         
   3  24   1        141.91        158.02        13.76 o                         
   5  24   1         32.35         53.59         7.04 o                         
   7  24   1         12.01         16.50         5.19 o                         
   9  24   1          9.89          5.96         5.23 o                         
  11  24   1        136.03        102.26        10.85 o                         
  -8  25   1        280.67        244.46        16.84 o                         
  -6  25   1         67.72         75.84         8.06 o                         
  -4  25   1         81.98         78.76         6.90 o                         
  -2  25   1        247.09        224.14        13.89 o                         
   0  25   1        187.29        193.12        13.39 o                         
   2  25   1         15.91         11.40         6.29 o                         
   4  25   1         22.15         19.92         5.20 o                         
   6  25   1        154.38        157.77        10.50 o                         
   8  25   1        277.58        272.83        17.80 o                         
  -5  26   1         77.41         48.02         8.47 o                         
  -3  26   1         36.01         28.39         5.68 o                         
  -1  26   1         19.75         18.59         9.10 o                         
   1  26   1         39.14         32.03         8.81 o                         
   3  26   1        217.83        230.23        17.51 o                         
   0   0   2        144.62        143.83        13.84 o                         
   2   0   2        823.22        756.33        34.18 o                         
   4   0   2       1938.91       1875.32        63.50 o                         
   6   0   2        487.10        454.57        12.49 o                         
   8   0   2       2176.29       2382.23        66.05 o                         
  10   0   2       2261.06       2341.82        56.16 o                         
  12   0   2        423.81        435.45        13.18 o                         
  14   0   2        180.39        194.04         9.68 o                         
  16   0   2       4686.71       4548.36       112.10 o                         
  18   0   2        534.88        525.66        17.01 o                         
  20   0   2        259.56        250.51        11.17 o                         
  22   0   2         17.88         13.42         5.84 o                         
  24   0   2        290.88        332.86        13.61 o                         
 -25   1   2        371.40        458.69        24.69 o                         
 -23   1   2        151.83        157.71        10.66 o                         
 -21   1   2         66.09         62.91         6.07 o                         
 -19   1   2        307.53        301.20         9.43 o                         
 -17   1   2       1117.28       1117.94        28.74 o                         
 -15   1   2       2150.04       2120.00        61.24 o                         
 -13   1   2         65.07         59.83         9.86 o                         
 -11   1   2        200.48        201.33         8.74 o                         
  -9   1   2       2107.07       2075.84        54.73 o                         
  -7   1   2       2537.13       2379.16        76.44 o                         
  -5   1   2       2878.36       2824.67        61.62 o                         
  -3   1   2        320.54        279.83        17.63 o                         
  -1   1   2       1454.03       1436.32        28.48 o                         
   1   1   2       1451.03       1374.49        34.82 o                         
   3   1   2       1149.29        977.60        48.25 o                         
   5   1   2        797.29        749.32        16.60 o                         
   7   1   2        910.17        879.22        22.78 o                         
   9   1   2       5657.05       5837.42       119.61 o                         
  11   1   2       3174.66       3232.22        61.48 o                         
  13   1   2        171.33        193.26        11.71 o                         
  15   1   2       3469.70       3546.11       120.96 o                         
  17   1   2       1267.21       1255.56        61.64 o                         
  19   1   2        402.98        385.01        14.01 o                         
  21   1   2        284.70        318.48        20.77 o                         
  23   1   2          8.81         17.96         8.05 o                         
  25   1   2         24.15         17.60         5.59 o                         
 -24   2   2        318.03        376.19        21.75 o                         
 -22   2   2        313.19        359.09        16.71 o                         
 -20   2   2         12.16          7.60         3.77 o                         
 -18   2   2        132.30        134.50         6.37 o                         
 -16   2   2       2852.72       2862.72        53.73 o                         
 -14   2   2       1187.62       1195.17        47.48 o                         
 -12   2   2         30.24         26.05         6.41 o                         
 -10   2   2         11.35         15.10         6.27 o                         
  -8   2   2        213.60        219.14         9.68 o                         
  -6   2   2        766.10        801.54        21.69 o                         
  -4   2   2        390.64        414.25         9.50 o                         
  -2   2   2        624.15        602.70        23.76 o                         
   0   2   2        821.10        731.97        21.13 o                         
   2   2   2        625.11        580.43        19.24 o                         
   4   2   2       1283.54       1179.05        24.72 o                         
   6   2   2        164.89        200.38        15.23 o                         
   8   2   2       3505.70       3659.32        64.04 o                         
  10   2   2       5013.25       5250.75       109.82 o                         
  12   2   2       1992.72       1929.52        37.66 o                         
  14   2   2        141.52        138.67         9.49 o                         
  16   2   2       4448.69       4469.75        76.11 o                         
  18   2   2        173.15        176.08        21.46 o                         
  20   2   2         19.76         21.40         5.91 o                         
  22   2   2         71.66         59.22        11.44 o                         
  24   2   2         80.08         89.68         6.63 o                         
 -25   3   2         92.40        118.15         8.98 o                         
 -23   3   2         98.05        109.29         9.01 o                         
 -21   3   2        147.25        151.01         8.01 o                         
 -19   3   2        113.60        105.13         5.98 o                         
 -17   3   2        570.76        572.90        13.90 o                         
 -15   3   2       2929.19       2970.42        48.55 o                         
 -13   3   2        854.94        819.79        24.82 o                         
 -11   3   2        363.46        341.79        12.45 o                         
  -9   3   2        260.98        265.75        11.31 o                         
  -7   3   2        553.75        621.71        16.78 o                         
  -5   3   2      12796.96      12913.38       201.05 o                         
  -3   3   2       6586.55       6533.37        95.92 o                         
  -1   3   2       1148.13       1012.14        14.44 o                         
   1   3   2        321.54        249.36        10.30 o                         
   3   3   2       6590.49       6625.14       164.83 o                         
   5   3   2       1128.25       1195.33        40.03 o                         
   7   3   2       5941.37       6182.35       125.53 o                         
   9   3   2       4133.66       4341.43        93.37 o                         
  11   3   2       1017.56       1026.65        21.19 o                         
  13   3   2        756.14        755.05        30.05 o                         
  15   3   2        413.55        411.43        16.48 o                         
  17   3   2        391.17        377.16        22.66 o                         
  19   3   2        218.31        220.90        14.71 o                         
  21   3   2        327.76        345.28        22.92 o                         
  23   3   2         44.40         42.91         6.88 o                         
  25   3   2         37.00         36.72         8.64 o                         
 -24   4   2        112.51        134.83        10.55 o                         
 -22   4   2        337.69        308.33        15.59 o                         
 -20   4   2        144.97        144.87         6.35 o                         
 -18   4   2         67.56         68.47         5.28 o                         
 -16   4   2        381.96        370.22        10.52 o                         
 -14   4   2       2055.31       2023.19        33.36 o                         
 -12   4   2        464.53        396.64        13.04 o                         
 -10   4   2        237.86        253.37        11.93 o                         
  -8   4   2       1233.20       1340.28        42.07 o                         
  -6   4   2         88.24        108.42        11.02 o                         
  -4   4   2       1299.37       1392.20        28.90 o                         
  -2   4   2       1289.71       1220.72        20.90 o                         
   0   4   2       1933.89       1880.39        34.25 o                         
   2   4   2        386.53        375.24         8.96 o                         
   4   4   2       1305.03       1405.32        28.70 o                         
   6   4   2       1910.95       2105.72        49.66 o                         
   8   4   2       2758.36       2819.58       154.38 o                         
  10   4   2        695.94        703.04        38.73 o                         
  12   4   2       1013.71        944.91        42.35 o                         
  14   4   2       1420.87       1335.54        30.73 o                         
  16   4   2       1838.95       1879.12        46.25 o                         
  18   4   2        325.67        356.56        22.49 o                         
  20   4   2        339.33        352.54        12.85 o                         
  22   4   2         36.34         27.06         6.72 o                         
  24   4   2         22.69         22.29         4.93 o                         
 -25   5   2         87.30         76.78        10.00 o                         
 -23   5   2        247.78        265.40        12.45 o                         
 -21   5   2        200.64        192.67        10.49 o                         
 -19   5   2        176.29        157.65         7.36 o                         
 -17   5   2        417.26        407.92         9.88 o                         
 -15   5   2        368.40        367.92         9.46 o                         
 -13   5   2        391.23        380.26        11.17 o                         
 -11   5   2        312.47        284.43         8.71 o                         
  -9   5   2         91.77        106.62         8.10 o                         
  -7   5   2       3141.86       3519.11       106.05 o                         
  -5   5   2       3758.53       4021.86        98.28 o                         
  -3   5   2       1123.72       1218.63        25.75 o                         
  -1   5   2        801.57        788.93        14.94 o                         
   1   5   2       2889.89       2955.34        50.46 o                         
   3   5   2      12799.24      12762.65       174.24 o                         
   5   5   2       3758.03       3661.26        85.28 o                         
   7   5   2       3801.01       4208.54        89.80 o                         
   9   5   2        763.84        801.88        59.94 o                         
  11   5   2         29.19         38.70         6.84 o                         
  13   5   2         86.73         84.89         6.97 o                         
  15   5   2       2854.96       2927.35        48.14 o                         
  17   5   2        300.55        310.45        14.97 o                         
  19   5   2        505.41        501.67        31.26 o                         
  21   5   2         68.02         64.37        10.44 o                         
  23   5   2        198.90        197.32         9.61 o                         
 -24   6   2         51.10         34.27         6.59 o                         
 -22   6   2         81.84         85.08        10.38 o                         
 -20   6   2        743.16        804.43        19.96 o                         
 -18   6   2        386.13        407.01        10.80 o                         
 -16   6   2        899.07        950.24        15.61 o                         
 -14   6   2        262.24        257.32         7.57 o                         
 -12   6   2         10.27         13.45         3.54 o                         
 -10   6   2       1096.32       1094.59        20.47 o                         
  -8   6   2        321.45        308.72        15.23 o                         
  -6   6   2       2686.78       2847.09        54.04 o                         
  -4   6   2       1909.24       2206.27        50.25 o                         
  -2   6   2        164.34        176.01         9.89 o                         
   0   6   2        487.66        473.52        10.69 o                         
   2   6   2        768.85        808.29        16.06 o                         
   4   6   2         90.09        119.53         6.17 o                         
   6   6   2       2685.76       2890.58        53.76 o                         
   8   6   2        707.59        668.70        23.48 o                         
  10   6   2        298.47        292.24        17.21 o                         
  12   6   2        111.78        105.07        14.45 o                         
  14   6   2       1024.08        994.17        23.37 o                         
  16   6   2       2685.44       2744.56        46.94 o                         
  18   6   2        404.15        423.82        16.90 o                         
  20   6   2        249.82        290.39        18.75 o                         
  22   6   2        367.49        356.64        19.67 o                         
  24   6   2         22.15         19.22         5.59 o                         
 -23   7   2        232.12        212.14        10.23 o                         
 -21   7   2         14.35         10.52         5.27 o                         
 -19   7   2        100.82        108.87         7.88 o                         
 -17   7   2        289.42        252.99         7.84 o                         
 -15   7   2        278.79        259.67         7.74 o                         
 -13   7   2        164.65        153.66         5.70 o                         
 -11   7   2        483.06        460.47        10.17 o                         
  -9   7   2       3608.83       3717.85        54.72 o                         
  -7   7   2        939.83        993.39        30.75 o                         
  -5   7   2       3790.88       4165.13        74.05 o                         
  -3   7   2       5934.54       6108.79       133.96 o                         
  -1   7   2        919.34        909.50        20.25 o                         
   1   7   2       2542.50       2540.84        45.18 o                         
   3   7   2        553.90        631.98        14.39 o                         
   5   7   2       3149.41       3728.88       112.32 o                         
   7   7   2        939.81       1001.75        41.81 o                         
   9   7   2        196.21        192.94        18.25 o                         
  11   7   2        351.02        354.29        31.58 o                         
  13   7   2        464.16        452.67        14.80 o                         
  15   7   2        218.94        232.31        12.65 o                         
  17   7   2        223.97        232.26        12.69 o                         
  19   7   2        127.95        148.42        29.18 o                         
  21   7   2       1009.91        960.17        33.33 o                         
  23   7   2          2.94          3.92         5.31 o                         
 -24   8   2         22.09          7.91         6.10 o                         
 -22   8   2         39.82         32.91         4.99 o                         
 -20   8   2        538.13        550.82        17.46 o                         
 -18   8   2        327.78        326.12         9.94 o                         
 -16   8   2        487.15        424.92        10.59 o                         
 -14   8   2        371.18        342.08         8.72 o                         
 -12   8   2       1750.83       1755.25        21.93 o                         
 -10   8   2       2523.23       2596.84        36.35 o                         
  -8   8   2        271.50        315.26         8.97 o                         
  -6   8   2        707.03        664.29        19.52 o                         
  -4   8   2       2762.16       2746.93        52.06 o                         
  -2   8   2       3507.21       3606.45        55.46 o                         
   0   8   2       2172.26       2398.38        53.83 o                         
   2   8   2        212.06        202.85         9.32 o                         
   4   8   2       1232.17       1329.51        29.37 o                         
   6   8   2        326.29        272.29        12.08 o                         
   8   8   2        270.19        288.93        22.15 o                         
  10   8   2        160.77        148.44        29.55 o                         
  12   8   2         76.38         70.59         7.53 o                         
  14   8   2        218.47        192.29        11.45 o                         
  16   8   2        189.49        191.13        11.53 o                         
  18   8   2        287.14        283.26        19.09 o                         
  20   8   2        512.87        481.52        15.85 o                         
  22   8   2         20.40         19.49         8.98 o                         
 -23   9   2        176.92        161.24        14.63 o                         
 -21   9   2        319.00        334.11        17.96 o                         
 -19   9   2        117.00        129.73         7.35 o                         
 -17   9   2        193.58        160.41         7.27 o                         
 -15   9   2         97.67         98.97         5.78 o                         
 -13   9   2        443.74        440.89        10.86 o                         
 -11   9   2        844.04        891.77        15.98 o                         
  -9   9   2         75.72         76.24         5.09 o                         
  -7   9   2        193.97        193.89         7.25 o                         
  -5   9   2        763.29        757.69        21.03 o                         
  -3   9   2       4139.88       4252.56        75.59 o                         
  -1   9   2       5658.14       5792.42       119.47 o                         
   1   9   2       2112.41       2009.55        48.73 o                         
   3   9   2        260.68        242.96        10.62 o                         
   5   9   2         90.86         95.96         7.58 o                         
   7   9   2       3606.64       3619.21        59.72 o                         
   9   9   2         75.70         69.81         9.78 o                         
  11   9   2         83.01         72.84        10.42 o                         
  13   9   2         67.93         65.25         9.20 o                         
  15   9   2        112.08        113.93        11.06 o                         
  17   9   2         35.90         35.01         6.31 o                         
  19   9   2          6.19          4.68         4.79 o                         
  21   9   2        116.64         97.85        14.63 o                         
 -22  10   2         22.25         11.02         8.31 o                         
 -20  10   2        499.70        501.68        18.33 o                         
 -18  10   2        899.23        863.24        20.39 o                         
 -16  10   2        354.29        331.74        11.94 o                         
 -14  10   2        284.75        249.22         8.88 o                         
 -12  10   2         22.79         23.73         4.83 o                         
 -10  10   2        402.71        471.51        12.67 o                         
  -8  10   2        160.43        135.11         7.71 o                         
  -6  10   2        300.42        307.73         7.59 o                         
  -4  10   2        693.58        652.70        19.12 o                         
  -2  10   2       5015.30       5140.59        90.48 o                         
   0  10   2       2259.45       2376.99        56.39 o                         
   2  10   2         11.17         10.06         7.91 o                         
   4  10   2        242.80        208.79        13.58 o                         
   6  10   2       1094.94       1111.27        42.25 o                         
   8  10   2       2528.75       2526.79        93.39 o                         
  10  10   2        405.55        435.43        31.13 o                         
  12  10   2         93.40         96.69        19.12 o                         
  14  10   2        307.53        278.80        16.44 o                         
  16  10   2        494.31        444.02        19.75 o                         
  18  10   2        753.85        733.89        30.20 o                         
  20  10   2        217.83        227.12        20.11 o                         
 -21  11   2        321.13        365.42        23.39 o                         
 -19  11   2         16.59         23.90         7.92 o                         
 -17  11   2         16.05         22.87         5.31 o                         
 -15  11   2        115.99        104.87         7.59 o                         
 -13  11   2        138.90        133.74         6.94 o                         
 -11  11   2        868.10        893.73        18.88 o                         
  -9  11   2         80.58         81.01         5.77 o                         
  -7  11   2        351.36        399.65        10.72 o                         
  -5  11   2         28.48         18.74         3.49 o                         
  -3  11   2       1012.63       1029.21        18.41 o                         
  -1  11   2       3170.58       3193.42        61.26 o                         
   1  11   2        201.96        211.57        19.86 o                         
   3  11   2        362.00        313.99        21.26 o                         
   5  11   2        312.35        312.07        14.31 o                         
   7  11   2        484.20        469.86        18.40 o                         
   9  11   2        846.44        879.16        33.25 o                         
  11  11   2        874.73        945.77        52.49 o                         
  13  11   2        144.77        130.90        11.79 o                         
  15  11   2        363.23        334.81        17.50 o                         
  17  11   2        153.60        124.19        11.13 o                         
  19  11   2         11.27         16.34         7.82 o                         
 -20  12   2         88.64         86.95        12.94 o                         
 -18  12   2        212.28        176.58        11.18 o                         
 -16  12   2          9.21          8.49         4.72 o                         
 -14  12   2         90.14         99.59         7.54 o                         
 -12  12   2          0.06          2.50         4.89 o                         
 -10  12   2         93.26         80.38         7.74 o                         
  -8  12   2         77.16         68.35         7.00 o                         
  -6  12   2        110.78        115.77         5.93 o                         
  -4  12   2       1011.37        955.96        16.10 o                         
  -2  12   2       1991.64       2009.98        28.64 o                         
   0  12   2        425.22        447.89        13.27 o                         
   2  12   2         30.46         23.90         9.60 o                         
   4  12   2        463.69        403.47        17.27 o                         
   6  12   2         10.69         12.59         5.30 o                         
   8  12   2       1754.71       1813.89        43.08 o                         
  10  12   2         22.69         27.18        12.15 o                         
  12  12   2          0.05         -5.07         7.60 o                         
  14  12   2        165.22        129.64        19.98 o                         
  16  12   2        546.26        496.63        20.65 o                         
  18  12   2        254.29        237.36        13.24 o                         
 -19  13   2        135.53        141.18        11.13 o                         
 -17  13   2         15.31         15.82         5.30 o                         
 -15  13   2          7.23          6.74         5.08 o                         
 -13  13   2        325.47        289.36        11.59 o                         
 -11  13   2        146.15        127.33         9.41 o                         
  -9  13   2         68.11         71.34         7.90 o                         
  -7  13   2        462.79        452.61        12.03 o                         
  -5  13   2         87.10         89.70         5.15 o                         
  -3  13   2        752.85        750.05        14.82 o                         
  -1  13   2        171.21        188.92         7.47 o                         
   1  13   2         64.02         58.77         6.72 o                         
   3  13   2        860.09        772.67        31.30 o                         
   5  13   2        390.85        357.43        17.01 o                         
   7  13   2        165.13        153.64        12.09 o                         
   9  13   2        447.65        404.68        29.32 o                         
  11  13   2        140.27        124.35        20.82 o                         
  13  13   2        325.76        294.79        16.73 o                         
  15  13   2        212.59        168.48        14.97 o                         
  17  13   2        103.20         99.81         9.50 o                         
  19  13   2        114.42        101.03        16.41 o                         
 -18  14   2        123.93        112.92        15.97 o                         
 -16  14   2         42.37         36.34         6.15 o                         
 -14  14   2         73.48         57.31         6.45 o                         
 -12  14   2        166.83        132.79         9.08 o                         
 -10  14   2        305.86        285.32        12.42 o                         
  -8  14   2        217.09        207.61        10.36 o                         
  -6  14   2       1022.73       1033.66        28.75 o                         
  -4  14   2       1420.92       1393.91        22.27 o                         
  -2  14   2        140.29        130.47         6.70 o                         
   0  14   2        180.30        185.02         7.57 o                         
   2  14   2       1186.58       1223.97        25.77 o                         
   4  14   2       2053.62       2131.99        63.64 o                         
   6  14   2        262.30        262.33        18.72 o                         
   8  14   2        367.43        320.32        24.72 o                         
  10  14   2        286.42        258.62        19.69 o                         
  12  14   2         90.22         83.50        21.72 o                         
  14  14   2         72.58         61.72         9.93 o                         
  16  14   2        155.54        155.81        11.44 o                         
  18  14   2        115.70        104.12        17.60 o                         
 -19  15   2         36.63         36.44         8.87 o                         
 -17  15   2         10.88         12.04         6.74 o                         
 -15  15   2        192.03        172.74        12.04 o                         
 -13  15   2        212.06        181.99         9.62 o                         
 -11  15   2        363.29        339.10        13.27 o                         
  -9  15   2        111.72        109.50        12.86 o                         
  -7  15   2        219.33        231.83        10.73 o                         
  -5  15   2       2859.24       2836.95        40.52 o                         
  -3  15   2        411.55        403.11        11.34 o                         
  -1  15   2       3468.57       3401.62        40.43 o                         
   1  15   2       2152.26       2182.65        38.01 o                         
   3  15   2       2930.00       2888.43        63.72 o                         
   5  15   2        370.64        355.85        18.10 o                         
   7  15   2        280.87        261.33        16.14 o                         
   9  15   2         97.63         76.24        11.80 o                         
  11  15   2        115.82         80.45        17.46 o                         
  13  15   2          7.13          8.83         7.41 o                         
  15  15   2        192.47        192.85        12.39 o                         
  17  15   2          9.12         10.03         5.87 o                         
  19  15   2         27.39         24.80         8.64 o                         
 -18  16   2         12.42         17.01         7.85 o                         
 -16  16   2        128.79        117.40         8.92 o                         
 -14  16   2        153.26        150.08         8.74 o                         
 -12  16   2        546.15        494.33        15.35 o                         
 -10  16   2        496.25        445.33        15.15 o                         
  -8  16   2        188.93        175.61         9.17 o                         
  -6  16   2       2683.19       2780.49        39.95 o                         
  -4  16   2       1840.07       1842.26        30.06 o                         
  -2  16   2       4455.04       4512.05        57.02 o                         
   0  16   2       4690.71       4844.11        62.14 o                         
   2  16   2       2851.78       2814.92        53.66 o                         
   4  16   2        381.71        382.16        23.66 o                         
   6  16   2        899.11        927.33        26.40 o                         
   8  16   2        487.27        403.64        51.24 o                         
  10  16   2        352.46        343.78        20.88 o                         
  12  16   2          9.43         -1.03         8.14 o                         
  14  16   2         42.88         31.53         7.32 o                         
  16  16   2        130.55        137.59        10.37 o                         
  18  16   2        424.89        485.71        27.23 o                         
 -17  17   2        400.96        437.18        25.37 o                         
 -15  17   2          8.95          6.73         5.43 o                         
 -13  17   2        105.25         87.12         9.87 o                         
 -11  17   2        152.87        134.69         7.78 o                         
  -9  17   2         36.28         30.34         5.84 o                         
  -7  17   2        224.68        244.65        14.16 o                         
  -5  17   2        301.89        327.22        12.47 o                         
  -3  17   2        390.34        351.10        14.23 o                         
  -1  17   2       1265.81       1290.88        25.90 o                         
   1  17   2       1114.64       1118.94        49.10 o                         
   3  17   2        567.54        550.80        19.78 o                         
   5  17   2        415.14        431.16        20.34 o                         
   7  17   2        288.30        262.12        19.48 o                         
   9  17   2        191.72        148.78        14.86 o                         
  11  17   2         16.45         21.59        11.27 o                         
  13  17   2         15.35         10.58         6.49 o                         
  15  17   2         10.69          8.12         5.43 o                         
  17  17   2        401.09        442.94        26.16 o                         
 -16  18   2        423.37        472.32        27.01 o                         
 -14  18   2        115.34        103.81         8.66 o                         
 -12  18   2        255.64        245.81        13.10 o                         
 -10  18   2        757.68        698.92        29.64 o                         
  -8  18   2        286.92        280.18        13.85 o                         
  -6  18   2        401.74        445.39        19.59 o                         
  -4  18   2        326.00        326.09        13.70 o                         
  -2  18   2        173.53        167.48        14.23 o                         
   0  18   2        535.51        521.15        16.99 o                         
   2  18   2        131.02        129.11        10.13 o                         
   4  18   2         67.25         69.84        18.73 o                         
   6  18   2        386.67        434.14        43.47 o                         
   8  18   2        326.11        344.49        21.20 o                         
  10  18   2        900.44        766.65        31.08 o                         
  12  18   2        211.65        199.35        12.16 o                         
  14  18   2        123.86        121.22         8.77 o                         
  16  18   2         12.37         14.97         8.81 o                         
 -15  19   2         27.67         24.71         4.85 o                         
 -13  19   2        114.41        105.12        10.85 o                         
 -11  19   2         11.23         16.10         5.10 o                         
  -9  19   2          6.42          1.55         5.43 o                         
  -7  19   2        126.52        128.49        10.90 o                         
  -5  19   2        506.15        508.56        18.87 o                         
  -3  19   2        219.33        226.76        12.94 o                         
  -1  19   2        405.57        452.97        15.78 o                         
   1  19   2        306.60        275.87        13.52 o                         
   3  19   2        113.06        114.00        11.70 o                         
   5  19   2        176.14        177.00        13.44 o                         
   7  19   2         98.75        121.59        29.92 o                         
   9  19   2        116.93        118.22        14.07 o                         
  11  19   2         16.80         20.20         7.83 o                         
  13  19   2        136.63        131.84        11.19 o                         
  15  19   2         37.53         54.58        10.68 o                         
 -14  20   2         19.96         19.97         4.60 o                         
 -12  20   2        542.54        533.80        22.21 o                         
 -10  20   2        217.46        216.44        12.20 o                         
  -8  20   2        516.16        500.00        15.15 o                         
  -6  20   2        250.04        241.76        12.70 o                         
  -4  20   2        342.09        377.10        15.72 o                         
  -2  20   2         19.61         15.82         6.44 o                         
   0  20   2        258.70        273.12        21.40 o                         
   2  20   2         12.53         12.85         6.07 o                         
   4  20   2        145.02        136.57        16.22 o                         
   6  20   2        740.85        736.04        34.07 o                         
   8  20   2        534.34        526.94        24.62 o                         
  10  20   2        498.30        484.01        48.56 o                         
  12  20   2         88.45         79.94        13.45 o                         
  14  20   2        175.67        180.96        15.99 o                         
 -13  21   2         94.02         90.84        14.07 o                         
 -11  21   2         80.01         70.41         7.81 o                         
  -9  21   2        116.06        109.07         9.14 o                         
  -7  21   2       1012.85       1003.73        21.76 o                         
  -5  21   2         67.38         73.25         7.65 o                         
  -3  21   2        328.91        363.12        15.81 o                         
  -1  21   2        283.97        289.93        13.47 o                         
   1  21   2         65.85         58.59         8.25 o                         
   3  21   2        146.07        158.99        14.40 o                         
   5  21   2        201.19        194.03        26.07 o                         
   7  21   2         14.66         -2.90         7.71 o                         
   9  21   2        319.31        311.04        17.10 o                         
  11  21   2        321.95        289.61        22.20 o                         
  13  21   2        281.57        286.61        18.76 o                         
 -12  22   2         47.88         47.39         8.79 o                         
 -10  22   2         52.69         41.86         8.47 o                         
  -8  22   2         20.84         29.27         5.76 o                         
  -6  22   2        368.60        340.59        15.35 o                         
  -4  22   2         35.85         34.29         6.04 o                         
  -2  22   2         73.27         77.52         7.39 o                         
   0  22   2         17.39         13.26         6.05 o                         
   2  22   2        312.79        369.15        31.24 o                         
   4  22   2        335.41        303.16        28.19 o                         
   6  22   2         80.69         66.83        12.46 o                         
   8  22   2         40.29         42.66        11.24 o                         
  10  22   2         21.52         11.64         8.25 o                         
  12  22   2        457.75        457.63        23.16 o                         
  -9  23   2        300.90        294.18        11.35 o                         
  -7  23   2          3.09          8.00         4.55 o                         
  -5  23   2        199.38        225.54         9.86 o                         
  -3  23   2         44.74         40.46         9.91 o                         
  -1  23   2          9.15         14.63         5.85 o                         
   1  23   2        151.62        117.68        13.73 o                         
   3  23   2         98.13         92.49        15.99 o                         
   5  23   2        246.56        271.02        23.16 o                         
   7  23   2        232.19        206.67        18.53 o                         
   9  23   2        177.58        143.84        14.18 o                         
  -6  24   2         22.38         21.53         7.06 o                         
  -4  24   2         23.28         26.47         5.19 o                         
  -2  24   2         80.61         93.06         9.34 o                         
   0  24   2        290.58        313.49        17.26 o                         
   2  24   2        315.27        358.70        26.44 o                         
   4  24   2        111.16        146.50        16.44 o                         
   6  24   2         51.20         48.53         9.60 o                         
  -1  25   2         23.91         28.25         9.21 o                         
   1   0   3       1776.95       1688.05        37.34 o                         
   3   0   3        234.43        256.14        13.61 o                         
   5   0   3       2860.94       3044.34       101.27 o                         
   7   0   3       1957.56       2056.81        46.54 o                         
   9   0   3        226.00        218.82         9.44 o                         
  11   0   3       1753.10       1773.34        38.79 o                         
  13   0   3       7613.56       7892.51       157.08 o                         
  15   0   3        167.00        192.09        17.91 o                         
  17   0   3         53.63         58.41        12.46 o                         
  19   0   3         43.78         44.27         4.59 o                         
  21   0   3         42.23         45.90         5.32 o                         
  23   0   3        276.62        304.03        11.94 o                         
 -22   1   3         63.13         58.51         8.20 o                         
 -20   1   3        188.50        176.89         7.93 o                         
 -18   1   3        377.07        377.51        12.98 o                         
 -16   1   3       1566.57       1581.25        43.19 o                         
 -14   1   3        846.86        837.00        28.89 o                         
 -12   1   3       2774.61       2626.35        71.93 o                         
 -10   1   3        829.90        803.98        42.99 o                         
  -8   1   3         76.14         84.54         7.46 o                         
  -6   1   3        311.31        275.25        17.04 o                         
  -4   1   3        984.39        944.42        30.73 o                         
  -2   1   3        204.72        240.62        13.23 o                         
   0   1   3       1776.64       1764.41        37.61 o                         
   2   1   3        228.59        233.02        11.65 o                         
   4   1   3       1726.04       1837.92        50.77 o                         
   6   1   3       1019.95       1080.17        36.19 o                         
   8   1   3       1032.81       1045.96        25.79 o                         
  10   1   3        467.40        435.80        18.82 o                         
  12   1   3       4742.59       4613.92        91.47 o                         
  14   1   3       2440.38       2532.28        80.66 o                         
  16   1   3       1704.45       1724.07        81.98 o                         
  18   1   3        783.36        825.13        21.67 o                         
  20   1   3        486.05        477.95        12.20 o                         
  22   1   3        172.44        188.30        12.91 o                         
 -23   2   3        203.80        230.65        10.12 o                         
 -21   2   3         65.16         79.68         6.71 o                         
 -19   2   3         99.32        104.74         5.72 o                         
 -17   2   3       1085.07       1108.41        26.32 o                         
 -15   2   3         56.19         61.49         9.50 o                         
 -13   2   3        774.85        728.73        36.64 o                         
 -11   2   3        738.66        742.69        18.45 o                         
  -9   2   3        805.31        722.73        19.44 o                         
  -7   2   3        152.87        164.13         9.92 o                         
  -5   2   3       1024.11       1023.36        35.78 o                         
  -3   2   3        278.22        228.10        15.24 o                         
  -1   2   3        229.10        227.40         9.40 o                         
   1   2   3        204.82        209.81        14.57 o                         
   3   2   3        434.60        434.39        27.51 o                         
   5   2   3       1612.17       1633.24        47.11 o                         
   7   2   3        645.27        600.46        44.16 o                         
   9   2   3       1025.89        998.50        24.76 o                         
  11   2   3       1232.74       1197.43        24.31 o                         
  13   2   3        608.41        619.24        18.97 o                         
  15   2   3       1958.95       2023.87        62.10 o                         
  17   2   3       3956.95       4267.42       104.67 o                         
  19   2   3         16.37         21.14         5.21 o                         
  21   2   3         35.78         40.10         5.86 o                         
  23   2   3        458.71        555.90        53.16 o                         
 -22   3   3        112.08        108.08         8.45 o                         
 -20   3   3          3.49          8.61         3.71 o                         
 -18   3   3         12.46          9.13         3.55 o                         
 -16   3   3        233.55        243.77        11.32 o                         
 -14   3   3        270.41        287.99        13.36 o                         
 -12   3   3        546.00        528.50        17.54 o                         
 -10   3   3        187.03        180.20         9.14 o                         
  -8   3   3        433.46        422.57        13.36 o                         
  -6   3   3       1269.98       1250.62        50.90 o                         
  -4   3   3        134.41        145.78        12.62 o                         
  -2   3   3        435.30        428.94        15.43 o                         
   0   3   3        235.75        213.35        13.18 o                         
   2   3   3        279.26        260.95        13.15 o                         
   4   3   3        780.55        756.27        27.85 o                         
   6   3   3        467.30        477.21        22.43 o                         
   8   3   3        153.15        156.41         8.03 o                         
  10   3   3       1623.11       1601.45        30.55 o                         
  12   3   3       1042.09       1046.32        25.22 o                         
  14   3   3       8136.07       8063.05       158.32 o                         
  16   3   3        132.32        143.73        16.43 o                         
  18   3   3        124.84        135.89        11.80 o                         
  20   3   3        113.38        126.43         7.26 o                         
  22   3   3        153.78        140.70        10.64 o                         
 -23   4   3         46.46         53.55         6.63 o                         
 -21   4   3         57.04         65.91         6.59 o                         
 -19   4   3        122.07        143.50         6.27 o                         
 -17   4   3        387.83        421.66        11.33 o                         
 -15   4   3        477.16        475.44        15.48 o                         
 -13   4   3        687.52        687.40        18.52 o                         
 -11   4   3         43.87         54.15         6.60 o                         
  -9   4   3         95.38        105.00         7.27 o                         
  -7   4   3        557.46        563.92        19.26 o                         
  -5   4   3        208.92        203.82        19.27 o                         
  -3   4   3        784.32        746.91        28.22 o                         
  -1   4   3       1725.89       1895.68        40.15 o                         
   1   4   3        981.40        940.59        34.46 o                         
   3   4   3        133.04        150.61        11.97 o                         
   5   4   3       1049.49       1037.43        28.19 o                         
   7   4   3        529.41        509.46        14.79 o                         
   9   4   3          9.35          7.45         4.58 o                         
  11   4   3         67.54         64.22         7.42 o                         
  13   4   3        546.34        533.54        20.13 o                         
  15   4   3       1368.17       1438.29        41.92 o                         
  17   4   3         44.50         54.41         9.10 o                         
  19   4   3         25.32         23.42         6.90 o                         
  21   4   3        158.08        159.97         7.62 o                         
  23   4   3        126.35        135.59        13.11 o                         
 -22   5   3         36.37         30.60         5.54 o                         
 -20   5   3        213.49        205.55         8.31 o                         
 -18   5   3        201.42        222.75         7.73 o                         
 -16   5   3         26.62         19.55         4.10 o                         
 -14   5   3         87.57         88.81         8.50 o                         
 -12   5   3        117.38        132.42         7.94 o                         
 -10   5   3        239.23        247.64         9.28 o                         
  -8   5   3         39.25         49.46         4.91 o                         
  -6   5   3        674.25        683.90        27.12 o                         
  -4   5   3       1053.10       1072.79        35.65 o                         
  -2   5   3       1621.28       1681.58        56.16 o                         
   0   5   3       2863.18       2995.84        70.17 o                         
   2   5   3       1029.14       1191.72        43.95 o                         
   4   5   3        209.66        220.66        21.92 o                         
   6   5   3        284.20        292.75        21.76 o                         
   8   5   3        223.64        204.34        11.40 o                         
  10   5   3        422.01        416.08        13.68 o                         
  12   5   3        758.15        794.51        24.57 o                         
  14   5   3        120.39        102.28        11.63 o                         
  16   5   3        730.25        741.77        31.02 o                         
  18   5   3        138.85        160.11        14.83 o                         
  20   5   3        482.33        500.01        15.71 o                         
  22   5   3         86.25         77.91        11.69 o                         
 -23   6   3        140.15        136.67        11.92 o                         
 -21   6   3        233.55        247.46        12.05 o                         
 -19   6   3        135.44        145.00         6.57 o                         
 -17   6   3         83.57         77.91         5.29 o                         
 -15   6   3        510.36        535.03        16.28 o                         
 -13   6   3        208.28        218.38         9.83 o                         
 -11   6   3          0.73          0.49         4.02 o                         
  -9   6   3        214.99        227.56         7.99 o                         
  -7   6   3        152.19        142.13         6.83 o                         
  -5   6   3        286.01        284.96        15.07 o                         
  -3   6   3        463.46        479.42        22.55 o                         
  -1   6   3       1018.80       1069.78        50.73 o                         
   1   6   3        309.00        333.05        25.99 o                         
   3   6   3       1264.77       1376.05        43.93 o                         
   5   6   3        675.33        671.69        25.41 o                         
   7   6   3        961.05        977.32        27.75 o                         
   9   6   3        641.06        626.06        16.03 o                         
  11   6   3         74.68         89.07        11.12 o                         
  13   6   3        290.50        301.28        15.07 o                         
  15   6   3         48.52         43.11        10.88 o                         
  17   6   3         24.71         21.62        16.58 o                         
  19   6   3        445.52        420.10        29.12 o                         
  21   6   3         66.55         90.95         9.87 o                         
 -20   7   3         52.11         53.24         5.96 o                         
 -18   7   3        178.87        180.55         6.85 o                         
 -16   7   3        770.71        807.06        15.16 o                         
 -14   7   3        271.18        264.94        10.05 o                         
 -12   7   3         87.34         70.64         5.99 o                         
 -10   7   3         23.72         27.31         4.54 o                         
  -8   7   3        534.14        531.18        13.34 o                         
  -6   7   3        962.43        987.84        20.60 o                         
  -4   7   3        530.95        518.15        12.69 o                         
  -2   7   3        644.40        655.98        34.64 o                         
   0   7   3       1957.00       2022.66        72.40 o                         
   2   7   3        154.36        181.26        21.24 o                         
   4   7   3        556.27        525.66        19.28 o                         
   6   7   3        150.89        141.12         8.91 o                         
   8   7   3        268.21        254.10        10.98 o                         
  10   7   3        211.22        193.74        11.82 o                         
  12   7   3        547.25        517.11        19.32 o                         
  14   7   3        133.44        116.92        11.63 o                         
  16   7   3         10.30         -0.76         7.06 o                         
  18   7   3         96.38        116.64        12.29 o                         
  20   7   3         29.67         33.04         9.41 o                         
  22   7   3         96.20        117.06        13.67 o                         
 -21   8   3         62.15         70.90         9.92 o                         
 -19   8   3         27.90         29.42         6.32 o                         
 -17   8   3        220.56        241.43         8.74 o                         
 -15   8   3        410.18        373.37        10.75 o                         
 -13   8   3         22.86         23.94         4.83 o                         
 -11   8   3          7.75         11.04         4.01 o                         
  -9   8   3        327.25        328.76         8.79 o                         
  -7   8   3        270.66        244.21         8.41 o                         
  -5   8   3        225.27        198.91         8.23 o                         
  -3   8   3        153.89        171.14         7.03 o                         
  -1   8   3       1031.44       1031.56        27.81 o                         
   1   8   3         75.00         80.30         8.50 o                         
   3   8   3        430.37        439.61        17.40 o                         
   5   8   3         39.38         36.54         8.30 o                         
   7   8   3        530.95        541.72        23.16 o                         
   9   8   3        226.08        251.27        15.08 o                         
  11   8   3        129.50        112.24        12.59 o                         
  13   8   3        168.50        160.84        12.86 o                         
  15   8   3         97.16         87.70        10.15 o                         
  17   8   3         16.59         18.77         8.81 o                         
  19   8   3        173.79        176.89        18.25 o                         
  21   8   3        236.42        263.28        21.02 o                         
 -22   9   3        358.75        360.57        19.55 o                         
 -20   9   3         37.42         30.52         5.60 o                         
 -18   9   3        262.98        252.18        10.88 o                         
 -16   9   3        126.30        128.96         7.66 o                         
 -14   9   3        322.17        331.01        10.99 o                         
 -12   9   3        759.22        659.11        16.74 o                         
 -10   9   3        732.99        662.44        15.35 o                         
  -8   9   3        224.82        231.20         8.59 o                         
  -6   9   3        640.25        637.34        17.02 o                         
  -4   9   3          9.19         14.63         4.02 o                         
  -2   9   3       1023.40       1013.80        22.32 o                         
   0   9   3        227.85        211.38        12.46 o                         
   2   9   3        803.69        753.36        26.77 o                         
   4   9   3         95.17        110.29        11.86 o                         
   6   9   3        217.76        239.83        23.84 o                         
   8   9   3        331.02        358.52        19.67 o                         
  10   9   3         44.25         36.95        15.88 o                         
  12   9   3         10.82         24.01        14.86 o                         
  14   9   3         61.59         49.60        10.88 o                         
  16   9   3         37.55         32.76        10.57 o                         
 -21  10   3        188.95        221.70        16.05 o                         
 -19  10   3         38.55         49.36         8.36 o                         
 -17  10   3         35.83         24.89         5.60 o                         
 -15  10   3         88.46         95.34         6.60 o                         
 -13  10   3        350.64        290.49        11.12 o                         
 -11  10   3       1669.69       1526.96        31.30 o                         
  -9  10   3         43.12         43.51         4.95 o                         
  -7  10   3        209.91        204.48         8.64 o                         
  -5  10   3        421.95        422.99        10.95 o                         
  -3  10   3       1626.59       1594.89        23.31 o                         
  -1  10   3        465.07        403.83        13.58 o                         
   1  10   3        828.42        865.99        26.99 o                         
   3  10   3        183.61        171.37        12.42 o                         
   5  10   3        237.64        229.44        23.79 o                         
   9  10   3        730.83        698.82        44.52 o                         
  11  10   3       1594.77       1578.37        73.56 o                         
  13  10   3        703.93        699.61        44.46 o                         
  15  10   3        142.37        174.97        23.33 o                         
  21  10   3          9.05          3.11         7.01 o                         
 -20  11   3        158.74        181.88        29.55 o                         
 -18  11   3        223.88        243.18        14.12 o                         
 -16  11   3         38.05         44.46         5.90 o                         
 -14  11   3        468.53        422.52        20.17 o                         
 -12  11   3        544.70        505.27        16.26 o                         
 -10  11   3       1594.97       1610.33        36.25 o                         
  -8  11   3        128.66        106.70         6.86 o                         
  -6  11   3         74.57         79.25         6.57 o                         
  -4  11   3         67.26         74.71         6.33 o                         
  -2  11   3       1237.23       1195.80        24.95 o                         
   0  11   3       1753.39       1790.51        33.20 o                         
   2  11   3        737.61        697.23        25.26 o                         
   4  11   3         43.97         56.39        11.81 o                         
   6  11   3          0.73          2.15        10.62 o                         
   8  11   3          7.95          2.32        13.39 o                         
  10  11   3       1667.74       1601.53        72.83 o                         
  12  11   3         40.10         38.36        15.37 o                         
  14  11   3        160.01        133.62        21.36 o                         
 -19  12   3         46.54         43.15         6.79 o                         
 -17  12   3         62.70         57.67         6.93 o                         
 -15  12   3         12.44         15.07         5.14 o                         
 -13  12   3        365.32        358.24        15.63 o                         
 -11  12   3         39.63         47.33        11.39 o                         
  -9  12   3         10.94          7.72         5.04 o                         
  -7  12   3        543.92        551.57        19.39 o                         
  -5  12   3        762.23        808.83        18.29 o                         
  -3  12   3       1044.12       1047.66        22.84 o                         
  -1  12   3       4739.69       4578.55        77.30 o                         
   1  12   3       2775.83       2704.89        64.29 o                         
   3  12   3        546.11        564.62        28.74 o                         
   5  12   3        117.32        123.49        14.75 o                         
   9  12   3        763.77        663.39        43.73 o                         
  11  12   3        544.11        535.82        38.98 o                         
  13  12   3        228.63        236.27        27.29 o                         
 -18  13   3         32.95         26.41         4.18 o                         
 -16  13   3          2.56         -3.83         5.22 o                         
 -14  13   3        137.39        121.00        10.81 o                         
 -12  13   3        228.92        243.86        13.21 o                         
 -10  13   3        702.85        644.91        25.38 o                         
  -8  13   3        167.08        166.55        10.44 o                         
  -6  13   3        290.61        274.32        11.77 o                         
  -4  13   3        548.27        546.89        14.89 o                         
  -2  13   3        608.69        607.90        24.48 o                         
   0  13   3       7618.61       7802.43        99.00 o                         
   2  13   3        773.13        655.03        30.92 o                         
   4  13   3        684.14        643.00        31.61 o                         
   6  13   3        209.29        216.38        25.08 o                         
  10  13   3        346.04        288.53        29.38 o                         
  12  13   3        365.74        329.55        31.02 o                         
  14  13   3        122.72        128.47        20.45 o                         
 -17  14   3         57.82         65.74         5.34 o                         
 -15  14   3         60.41         58.13         8.38 o                         
 -13  14   3        122.40        126.15        14.91 o                         
 -11  14   3        161.13        143.93        15.64 o                         
  -9  14   3         61.44         65.84         7.72 o                         
  -7  14   3        133.31        139.04         9.73 o                         
  -5  14   3        121.24        129.20         9.53 o                         
  -3  14   3       8139.78       8367.30       104.47 o                         
  -1  14   3       2442.99       2563.90        51.98 o                         
   1  14   3        846.35        818.44        43.87 o                         
   3  14   3        271.46        289.59        25.35 o                         
   5  14   3         86.25        101.86        26.89 o                         
   9  14   3        322.92        323.56        31.02 o                         
  11  14   3        468.02        414.24        34.46 o                         
  13  14   3        137.68        131.64        19.89 o                         
 -16  15   3        111.15         85.64         6.81 o                         
 -14  15   3        141.57        128.49         8.55 o                         
 -12  15   3        395.49        369.00        30.40 o                         
 -10  15   3        141.78        159.75        12.63 o                         
  -8  15   3         96.81        100.31        11.05 o                         
  -6  15   3         48.07         46.71         7.33 o                         
  -4  15   3       1365.45       1374.80        30.05 o                         
  -2  15   3       1954.70       1973.30        43.82 o                         
   0  15   3        165.72        184.33        11.75 o                         
   2  15   3         56.48         57.07        14.41 o                         
   4  15   3        474.77        469.32        40.28 o                         
  10  15   3         88.61         86.61        18.76 o                         
  12  15   3         12.50         29.10        13.28 o                         
 -17  16   3         14.95          5.93         6.21 o                         
 -15  16   3         61.78         51.24         5.26 o                         
 -13  16   3        159.02        149.22         9.34 o                         
 -11  16   3         51.17         59.52         8.34 o                         
  -9  16   3         37.43         37.81         6.73 o                         
  -7  16   3         10.18          4.90         6.03 o                         
  -5  16   3        731.78        718.58        18.44 o                         
  -3  16   3        132.64        133.19         8.47 o                         
  -1  16   3       1704.50       1787.42        43.42 o                         
   1  16   3       1564.50       1632.38        74.12 o                         
   3  16   3        235.42        232.07        19.59 o                         
   5  16   3         26.45         17.54        10.11 o                         
   9  16   3        127.87        118.14        20.73 o                         
  11  16   3         38.36         34.69        14.69 o                         
  17  16   3         34.28         29.32         7.46 o                         
 -16  17   3         34.63         34.29         8.14 o                         
 -14  17   3        203.20        211.95         9.34 o                         
 -12  17   3         23.84         28.75         7.36 o                         
 -10  17   3        250.03        261.27        13.28 o                         
  -8  17   3         16.52         12.99         5.62 o                         
  -6  17   3         25.10         19.86         5.97 o                         
  -4  17   3         44.93         46.36         7.45 o                         
  -2  17   3       3958.75       3984.55        72.79 o                         
   0  17   3         53.08         46.39         8.72 o                         
   2  17   3       1087.47       1255.43        61.58 o                         
   4  17   3        388.00        463.53        26.38 o                         
   8  17   3        218.58        264.07        26.78 o                         
  10  17   3         35.32         21.64        11.58 o                         
  12  17   3         62.99         76.33        14.97 o                         
  16  17   3         14.63         11.30         6.61 o                         
 -15  18   3         37.89         35.19         5.71 o                         
 -13  18   3        228.63        268.50        11.96 o                         
 -11  18   3         19.24         25.22         6.16 o                         
  -9  18   3          5.82          5.90         5.02 o                         
  -7  18   3         96.79         75.69         8.85 o                         
  -5  18   3        138.77        150.97        11.18 o                         
  -3  18   3        124.29        128.87        13.53 o                         
  -1  18   3        782.12        833.50        94.12 o                         
   3  18   3         12.49         17.29        15.20 o                         
   9  18   3        265.15        260.79        24.63 o                         
  11  18   3        226.34        249.66        22.66 o                         
 -12  19   3         61.63         77.86        13.76 o                         
 -10  19   3        116.52        140.04         9.51 o                         
  -8  19   3        173.23        183.38        11.22 o                         
  -6  19   3        445.93        446.53        21.27 o                         
  -4  19   3         24.81         14.34         7.88 o                         
  -2  19   3         16.37         24.09         8.84 o                         
   0  19   3         44.63         39.68        14.97 o                         
   8  19   3         29.03         30.96        11.24 o                         
  10  19   3         38.96         49.27        12.09 o                         
 -11  20   3         74.84        100.96         7.09 o                         
  -9  20   3         45.99         43.34         6.50 o                         
  -7  20   3         28.79         28.20         5.82 o                         
  -5  20   3        481.22        486.74        17.71 o                         
  -3  20   3        112.54        129.32        12.46 o                         
  -1  20   3        487.08        525.39        19.61 o                         
   7  20   3         52.43         51.02        12.77 o                         
   9  20   3         37.95         16.10         9.10 o                         
 -10  21   3          8.61          6.17         4.77 o                         
  -8  21   3        235.48        239.66        10.50 o                         
  -6  21   3         66.80         63.55         6.69 o                         
  -4  21   3        159.40        165.46         9.41 o                         
  -2  21   3         35.94         41.53         7.69 o                         
   0  21   3         41.87         38.25        11.47 o                         
   6  21   3        232.30        201.53        19.38 o                         
   8  21   3         62.17         84.01        12.37 o                         
  10  21   3        189.87        250.79        17.12 o                         
  -7  22   3         95.70        102.54        11.92 o                         
  -5  22   3         87.50         92.86         8.38 o                         
  -3  22   3        154.76        134.26        26.13 o                         
  -1  22   3        172.95        187.40        18.14 o                         
   5  22   3         36.78         25.59         8.81 o                         
   7  22   3         31.19         32.71         8.19 o                         
  -4  23   3        126.38        126.10        12.54 o                         
   0   0   4        583.89        602.53        22.29 o                         
   2   0   4       1048.62       1050.79        37.38 o                         
   4   0   4        852.03        869.36        28.31 o                         
   6   0   4       1845.63       1827.01        46.08 o                         
   8   0   4       2393.50       2497.32        50.21 o                         
  10   0   4         79.35         98.78        14.34 o                         
  12   0   4        236.89        233.69        28.39 o                         
  14   0   4        192.88        185.40        23.39 o                         
  16   0   4        237.47        208.33        11.35 o                         
  18   0   4        214.44        209.97         7.60 o                         
  20   0   4        128.72        125.20         6.64 o                         
 -19   1   4         20.64         29.46         3.66 o                         
 -17   1   4        219.63        226.63        12.03 o                         
 -15   1   4        665.25        758.21        29.84 o                         
 -13   1   4        151.55        132.53        15.03 o                         
 -11   1   4        116.92        119.83        13.65 o                         
  -9   1   4        348.13        373.26        38.36 o                         
  -7   1   4       1461.30       1372.71        45.80 o                         
  -5   1   4         94.33         91.92        12.20 o                         
  -3   1   4         24.52         22.94         7.44 o                         
  -1   1   4        110.80        101.44        12.95 o                         
   1   1   4        111.24         99.12         8.61 o                         
   3   1   4        479.47        487.61        24.50 o                         
   5   1   4        412.83        421.81        23.85 o                         
   7   1   4       1507.58       1448.47        40.77 o                         
   9   1   4        322.97        302.83        31.81 o                         
  11   1   4       1021.52       1051.59        41.02 o                         
  13   1   4        193.12        205.98        18.02 o                         
  15   1   4         10.19         13.78         5.86 o                         
  17   1   4        435.81        405.19        16.49 o                         
  19   1   4        190.42        183.68         6.66 o                         
 -20   2   4         22.13         20.10         6.08 o                         
 -18   2   4         44.90         49.62         4.19 o                         
 -16   2   4        441.61        487.83        19.09 o                         
 -14   2   4         30.28         27.04         8.11 o                         
 -12   2   4        183.09        200.28        30.58 o                         
 -10   2   4        391.60        390.07        18.78 o                         
  -8   2   4        501.11        478.65        22.24 o                         
  -6   2   4        528.59        537.33        18.84 o                         
  -4   2   4         86.36         77.03         8.47 o                         
  -2   2   4         96.36         91.38         8.82 o                         
   0   2   4       1047.65       1035.48        23.72 o                         
   2   2   4         96.55         86.62         9.63 o                         
   4   2   4        205.66        187.78        16.50 o                         
   6   2   4        553.11        504.44        18.31 o                         
   8   2   4        216.02        217.12        12.68 o                         
  10   2   4       1214.19       1247.30        35.97 o                         
  12   2   4         57.40         77.86        12.78 o                         
  14   2   4        234.43        228.18        18.23 o                         
  16   2   4        683.68        687.53        25.17 o                         
  18   2   4        447.99        421.54        11.79 o                         
  20   2   4        356.71        349.10        10.61 o                         
 -19   3   4        548.85        631.48        12.21 o                         
 -17   3   4        323.23        303.86         9.69 o                         
 -15   3   4        498.70        508.35        15.02 o                         
 -13   3   4         57.54         49.15         8.31 o                         
 -11   3   4        314.27        317.68        15.51 o                         
  -9   3   4       1092.13       1101.71        25.96 o                         
  -7   3   4        217.11        202.86        10.79 o                         
  -5   3   4        174.72        189.03        10.67 o                         
  -3   3   4        198.79        188.21        13.48 o                         
  -1   3   4        477.20        479.79        20.21 o                         
   1   3   4         25.02         20.86         6.75 o                         
   3   3   4        196.99        193.33        11.03 o                         
   5   3   4        132.20        113.05         9.45 o                         
   7   3   4         78.10         83.50         8.47 o                         
   9   3   4        338.20        357.36        28.28 o                         
  11   3   4        296.26        317.14        21.58 o                         
  13   3   4          8.29         15.13         9.34 o                         
  15   3   4         57.20         66.08        11.19 o                         
  17   3   4        805.63        785.58        47.84 o                         
  19   3   4        650.14        590.48        14.11 o                         
 -20   4   4         39.93         55.00        11.24 o                         
 -18   4   4        268.02        286.82         7.55 o                         
 -16   4   4        495.18        541.52        13.58 o                         
 -14   4   4        466.44        531.82        20.27 o                         
 -12   4   4        348.75        363.96        15.00 o                         
 -10   4   4         63.23         80.07         7.76 o                         
  -8   4   4       1045.88       1055.81        22.55 o                         
  -6   4   4        837.78        864.22        19.96 o                         
  -4   4   4        271.80        279.79        17.36 o                         
  -2   4   4        204.78        180.69        11.23 o                         
   0   4   4        850.12        852.98        35.83 o                         
   2   4   4         86.97         73.12         8.35 o                         
   4   4   4        270.50        283.98        13.12 o                         
   6   4   4        462.75        439.66        17.15 o                         
   8   4   4        223.55        234.18        12.56 o                         
  10   4   4        131.23        119.10        10.87 o                         
  12   4   4        660.51        656.00        31.36 o                         
  14   4   4        363.67        346.76        21.50 o                         
  16   4   4         18.35         17.31        14.04 o                         
  18   4   4        347.19        336.95        12.51 o                         
 -19   5   4        255.91        283.91        11.06 o                         
 -17   5   4        403.38        391.99         9.90 o                         
 -15   5   4        288.76        274.15         9.37 o                         
 -13   5   4        375.25        391.63        15.75 o                         
 -11   5   4         28.40         23.43         5.40 o                         
  -9   5   4        459.69        455.75        14.60 o                         
  -7   5   4       1653.59       1707.47        28.22 o                         
  -5   5   4        504.86        530.27        14.10 o                         
  -3   5   4        133.17        113.24         7.56 o                         
  -1   5   4        409.76        399.95        15.89 o                         
   1   5   4         94.48         85.09         9.29 o                         
   3   5   4        173.67        162.59        10.75 o                         
   5   5   4        502.42        488.19        18.32 o                         
   7   5   4       1054.53       1100.88        27.81 o                         
   9   5   4        520.72        551.36        22.88 o                         
  11   5   4        201.61        213.94        22.54 o                         
  13   5   4        553.83        583.39        40.11 o                         
  15   5   4         86.06         95.70        12.07 o                         
  17   5   4        232.41        254.06        16.02 o                         
  19   5   4       1063.83       1110.42        20.27 o                         
 -20   6   4        722.29        713.56        29.72 o                         
 -18   6   4        594.72        670.82        13.57 o                         
 -16   6   4        163.19        182.72         8.44 o                         
 -14   6   4         64.18         69.68         5.88 o                         
 -12   6   4        301.40        277.27        10.81 o                         
 -10   6   4        661.64        646.92        17.60 o                         
  -8   6   4        138.37        123.85         7.40 o                         
  -6   6   4         36.70         25.31         4.70 o                         
  -4   6   4        463.93        440.47        17.86 o                         
  -2   6   4        555.68        504.37        14.73 o                         
   0   6   4       1842.46       1879.15        34.89 o                         
   2   6   4        528.68        511.60        16.13 o                         
   4   6   4        829.82        825.00        23.71 o                         
   6   6   4         36.64         40.73         7.22 o                         
   8   6   4         56.17         52.29         7.80 o                         
  10   6   4        327.43        320.06        27.91 o                         
  12   6   4        572.69        604.25        42.82 o                         
  14   6   4        590.36        624.52        40.73 o                         
  16   6   4        268.71        256.78        22.99 o                         
  18   6   4        155.53        189.67        10.60 o                         
 -19   7   4         52.58         74.26         8.21 o                         
 -17   7   4        282.95        336.13         9.30 o                         
 -15   7   4        230.27        244.31         9.23 o                         
 -13   7   4        153.09        149.53         8.01 o                         
 -11   7   4        244.93        218.20         9.05 o                         
  -9   7   4       1757.98       1679.11        27.15 o                         
  -7   7   4        224.97        221.29         9.66 o                         
  -5   7   4       1058.49       1084.17        18.52 o                         
  -3   7   4         77.58         70.14         5.54 o                         
  -1   7   4       1510.35       1494.11        29.85 o                         
   1   7   4       1454.54       1363.47        28.51 o                         
   3   7   4        215.39        203.56        11.85 o                         
   5   7   4       1650.58       1604.67        56.77 o                         
   7   7   4        225.01        228.16        16.98 o                         
   9   7   4        271.47        241.55        13.64 o                         
  11   7   4        188.10        173.05        20.23 o                         
  13   7   4       1045.33       1102.49        52.99 o                         
  15   7   4        622.45        605.26        36.50 o                         
  17   7   4        228.21        249.27        20.79 o                         
  19   7   4        165.90        194.52        15.65 o                         
 -18   8   4        153.40        126.91         6.88 o                         
 -16   8   4        114.11        100.59         6.83 o                         
 -14   8   4         56.07         52.84         5.44 o                         
 -12   8   4         13.14          9.42         4.68 o                         
 -10   8   4        290.07        263.51         9.00 o                         
  -8   8   4        308.86        306.12         9.19 o                         
  -6   8   4         55.29         43.37         4.31 o                         
  -4   8   4        222.82        215.89         7.23 o                         
  -2   8   4        217.36        211.73         8.51 o                         
   0   8   4       2392.35       2521.87        43.27 o                         
   2   8   4        508.18        494.43        15.70 o                         
   4   8   4       1042.45       1015.23        26.69 o                         
   6   8   4        137.17        118.91        10.51 o                         
   8   8   4        307.14        316.78        15.42 o                         
  10   8   4        179.97        129.60        18.87 o                         
  12   8   4        681.88        668.70        38.87 o                         
  16   8   4        542.77        566.22        32.88 o                         
  18   8   4         62.61         62.76         7.56 o                         
 -19   9   4         54.00         68.70         8.93 o                         
 -17   9   4        257.15        276.31         9.16 o                         
 -15   9   4        142.82        138.99         7.38 o                         
 -13   9   4        100.82        102.16         7.90 o                         
 -11   9   4          8.31          6.64         4.36 o                         
  -9   9   4        221.78        217.80         8.29 o                         
  -7   9   4        272.41        242.40         7.72 o                         
  -5   9   4        524.79        498.05        10.82 o                         
  -3   9   4        338.60        322.77         9.50 o                         
  -1   9   4        323.84        306.93        11.09 o                         
   1   9   4        345.14        354.60        14.80 o                         
   3   9   4       1089.45       1088.75        34.16 o                         
   5   9   4        459.00        434.62        22.57 o                         
   7   9   4       1754.17       1574.85        49.53 o                         
   9   9   4        219.87        224.24        26.55 o                         
  11   9   4        591.53        521.41        35.08 o                         
  13   9   4        721.48        712.09        40.11 o                         
  17   9   4         22.95          4.35         6.84 o                         
 -18  10   4         51.93         52.66         9.38 o                         
 -16  10   4          2.25          7.53         4.22 o                         
 -14  10   4        178.57        176.75        10.16 o                         
 -12  10   4         62.87         46.43         7.17 o                         
 -10  10   4        118.04         96.63         6.59 o                         
  -8  10   4        179.68        144.19         7.48 o                         
  -6  10   4        328.97        348.13        10.79 o                         
  -4  10   4        131.21        128.04         6.93 o                         
  -2  10   4       1213.70       1262.43        26.89 o                         
   0  10   4         79.32         87.29         9.85 o                         
   2  10   4        392.28        388.98        22.47 o                         
   4  10   4         63.42         69.15        17.63 o                         
   6  10   4        658.64        638.10        27.95 o                         
   8  10   4        288.19        264.56        23.11 o                         
  10  10   4        117.31         89.27        16.38 o                         
  12  10   4        496.92        442.83        30.96 o                         
  14  10   4        151.05        157.85        17.57 o                         
  16  10   4         24.51         21.75         9.15 o                         
 -17  11   4          4.66          5.71         4.23 o                         
 -15  11   4         25.79         24.37         5.85 o                         
 -13  11   4        159.54        133.92        10.48 o                         
 -11  11   4        315.78        302.40        13.82 o                         
  -9  11   4        597.21        593.03        15.88 o                         
  -7  11   4        189.13        182.55         8.11 o                         
  -5  11   4        201.08        213.07         9.29 o                         
  -3  11   4        293.41        291.95        11.39 o                         
  -1  11   4       1021.82       1090.95        27.34 o                         
   1  11   4        116.64         90.85        12.40 o                         
   3  11   4        315.28        335.80        20.98 o                         
   5  11   4         28.57         18.88        24.35 o                         
   7  11   4        244.31        215.30        40.90 o                         
   9  11   4          8.16          4.18         6.96 o                         
  11  11   4        315.15        284.86        24.92 o                         
  13  11   4        170.54        169.94        18.25 o                         
 -16  12   4          0.83          1.46         3.90 o                         
 -14  12   4        314.82        312.48        25.82 o                         
 -12  12   4         71.58         73.59         6.70 o                         
 -10  12   4        497.51        474.17        15.31 o                         
  -8  12   4        683.95        652.45        16.59 o                         
  -6  12   4        576.22        621.38        15.24 o                         
  -4  12   4        660.71        702.10        16.24 o                         
  -2  12   4         58.18         64.48         6.57 o                         
   0  12   4        237.29        225.48        23.56 o                         
   2  12   4        182.69        158.59        20.11 o                         
   4  12   4        349.81        312.77        29.49 o                         
   6  12   4        297.80        279.40        18.08 o                         
   8  12   4         13.04         10.43         7.20 o                         
  10  12   4         63.31         26.89        11.69 o                         
  12  12   4         73.73         82.15        14.35 o                         
  14  12   4        111.11        100.23        13.45 o                         
 -15  13   4         47.21         43.12         5.31 o                         
 -13  13   4        230.88        238.15        11.86 o                         
 -11  13   4        170.21        187.50        10.27 o                         
  -9  13   4        720.77        769.63        16.10 o                         
  -7  13   4       1045.05       1164.69        25.19 o                         
  -5  13   4        553.66        557.71        15.33 o                         
  -3  13   4          8.20          5.18         4.94 o                         
  -1  13   4        194.06        208.45        21.27 o                         
   1  13   4        150.24        177.63        21.30 o                         
   3  13   4         58.19         58.27        10.46 o                         
   5  13   4        376.15        372.77        24.01 o                         
   7  13   4        153.99        136.30        23.50 o                         
   9  13   4        100.28         98.19        15.65 o                         
  11  13   4        160.69        119.89        16.38 o                         
  13  13   4        232.05        212.83        18.81 o                         
 -14  14   4         11.99          9.65         3.56 o                         
 -12  14   4        109.83        121.04         6.97 o                         
 -10  14   4        150.46        145.71         9.15 o                         
  -8  14   4        264.95        271.69        10.89 o                         
  -6  14   4        590.58        651.16        20.91 o                         
  -4  14   4        362.56        382.91        13.83 o                         
  -2  14   4        236.02        230.19        16.34 o                         
   0  14   4        192.35        210.34        22.82 o                         
   2  14   4         30.87          9.66        10.79 o                         
   4  14   4        469.35        463.37        53.50 o                         
   6  14   4         63.69         79.25        10.59 o                         
   8  14   4         55.59         37.50         8.15 o                         
  10  14   4        180.09        186.55        18.87 o                         
  12  14   4        316.62        317.57        22.20 o                         
 -13  15   4         13.77         17.36         3.75 o                         
 -11  15   4        515.44        510.21        13.23 o                         
  -9  15   4        170.42        183.62         8.60 o                         
  -7  15   4        622.48        622.56        17.85 o                         
  -5  15   4         85.90         79.27         7.59 o                         
  -3  15   4         56.17         68.84         8.73 o                         
  -1  15   4         10.33          7.57        10.40 o                         
   1  15   4        663.47        703.62        41.64 o                         
   3  15   4        500.31        515.82        35.48 o                         
   5  15   4        285.63        274.92        25.08 o                         
   7  15   4        231.77        248.09        15.46 o                         
   9  15   4        142.50        153.39        17.29 o                         
  11  15   4         25.41         23.22         9.15 o                         
  13  15   4         47.52         36.33         8.19 o                         
 -12  16   4        206.21        181.12         7.52 o                         
 -10  16   4         23.95         27.49         4.73 o                         
  -8  16   4        539.32        602.33        22.19 o                         
  -6  16   4        270.19        265.83        11.38 o                         
  -4  16   4         18.35         12.61         5.11 o                         
  -2  16   4        681.85        685.86        26.46 o                         
   0  16   4        238.26        174.80        20.23 o                         
   2  16   4        440.33        464.14        22.95 o                         
   4  16   4        493.43        540.74        34.58 o                         
   6  16   4        163.51        174.07        18.98 o                         
   8  16   4        115.24         92.94         9.13 o                         
  10  16   4          2.18          7.51         7.01 o                         
 -11  17   4        212.89        225.99        16.55 o                         
  -9  17   4         22.86         26.72         4.29 o                         
  -7  17   4        227.73        252.83        10.01 o                         
  -5  17   4        231.65        239.85        18.48 o                         
  -3  17   4        805.09        757.75        35.85 o                         
  -1  17   4        437.49        424.24        29.27 o                         
   1  17   4        219.59        225.67        15.59 o                         
   3  17   4        321.51        349.78        26.27 o                         
   5  17   4        403.59        440.57        27.97 o                         
   7  17   4        285.99        349.78        22.15 o                         
  -8  18   4         62.51         48.28         6.91 o                         
  -6  18   4        154.61        187.81         9.68 o                         
  -4  18   4        348.91        309.10        12.84 o                         
  -2  18   4        450.73        409.63        19.46 o                         
   0  18   4        214.46        183.50        13.68 o                         
   2  18   4         44.65         50.23        12.66 o                         
   4  18   4        269.52        285.14        21.98 o                         
   6  18   4        597.43        699.04        32.60 o                         
  -7  19   4        165.32        173.05        14.69 o                         
  -5  19   4       1062.11       1155.56        31.58 o                         
  -3  19   4        647.62        591.61        21.83 o                         
  -1  19   4        190.26        149.44        15.88 o                         
   1  19   4         21.00         39.66        10.68 o                         
   3  19   4        550.46        609.61        31.53 o                         
   5  19   4        256.84        271.75        18.87 o                         
  -2  20   4        357.15        331.58        21.36 o                         
   0  20   4        128.66        113.96        13.11 o                         
   2  20   4         21.43         25.08         8.47 o                         
   1   0   5        282.42        286.21        20.53 o                         
   3   0   5        215.68        262.21        18.82 o                         
   5   0   5        178.31        191.27        16.14 o                         
   7   0   5        335.97        394.67        21.94 o                         
   9   0   5        200.87        197.32        10.74 o                         
  11   0   5        137.58        116.56         8.59 o                         
  13   0   5         22.94         22.97         4.59 o                         
  15   0   5         49.65         53.38         6.62 o                         
 -16   1   5          6.67          4.88         3.20 o                         
 -14   1   5         46.48         40.51         3.96 o                         
 -12   1   5         64.28         77.50         8.99 o                         
 -10   1   5         15.00         15.61         5.25 o                         
  -8   1   5        116.66        113.25         8.77 o                         
  -6   1   5        241.00        246.06        17.06 o                         
  -4   1   5        924.07       1066.90        54.07 o                         
  -2   1   5        571.08        587.40        39.21 o                         
   0   1   5        282.05        261.13        27.01 o                         
   2   1   5       2773.39       2822.89       111.07 o                         
   4   1   5        615.03        596.50        40.85 o                         
   6   1   5        254.31        235.01        17.23 o                         
   8   1   5        122.37        108.20        10.05 o                         
  10   1   5        305.29        301.50        15.13 o                         
  12   1   5         26.06         21.97         5.28 o                         
  14   1   5          3.40          6.48         3.74 o                         
  16   1   5         31.34         32.38         3.40 o                         
 -15   2   5         12.99         15.03         2.77 o                         
 -13   2   5         14.09          8.55         3.40 o                         
 -11   2   5        574.67        551.50        13.92 o                         
  -9   2   5        190.68        186.11        10.57 o                         
  -7   2   5        124.30        129.86         7.36 o                         
  -5   2   5        253.11        249.91        16.50 o                         
  -3   2   5        998.82       1101.16        41.70 o                         
  -1   2   5       2778.65       3078.01       118.11 o                         
   1   2   5        570.67        578.01        28.34 o                         
   3   2   5        525.73        579.35        27.80 o                         
   5   2   5         77.91         87.49        19.69 o                         
   7   2   5         58.32         48.56        14.92 o                         
   9   2   5         69.10         80.83        15.66 o                         
  11   2   5         59.17         38.70         6.83 o                         
  13   2   5        146.96        139.80         8.17 o                         
  15   2   5         26.55         19.42         3.74 o                         
 -16   3   5        445.58        395.93        20.34 o                         
 -14   3   5         56.70         48.63         3.71 o                         
 -12   3   5         79.30         83.03         5.30 o                         
 -10   3   5        529.46        500.89        12.37 o                         
  -8   3   5         89.09         87.27         5.51 o                         
  -6   3   5        102.06         90.63         6.55 o                         
  -4   3   5        647.31        671.95        25.92 o                         
  -2   3   5        526.63        567.18        41.75 o                         
   0   3   5        215.23        222.81        17.99 o                         
   2   3   5        997.31       1026.91        38.31 o                         
   4   3   5         63.90         63.00        10.89 o                         
   6   3   5        126.55        133.69        18.56 o                         
   8   3   5        284.07        289.67        52.06 o                         
  10   3   5         82.39         99.64        17.12 o                         
  12   3   5        130.16        132.37         9.70 o                         
  14   3   5         27.53         25.87         4.56 o                         
  16   3   5         59.36         44.29         8.14 o                         
 -15   4   5        200.71        208.61         7.29 o                         
 -13   4   5         26.58         20.59         3.26 o                         
 -11   4   5        577.28        569.72        11.39 o                         
  -9   4   5        346.50        360.91        13.87 o                         
  -7   4   5       1047.83       1069.87        19.66 o                         
  -5   4   5        113.69        112.80         8.73 o                         
  -3   4   5         64.38         69.77         9.04 o                         
  -1   4   5        617.07        645.00        28.74 o                         
   1   4   5        924.38       1007.53        42.20 o                         
   3   4   5        646.68        685.98        49.55 o                         
   5   4   5        255.94        277.20        18.42 o                         
   7   4   5        195.88        212.92        24.92 o                         
   9   4   5        224.11        204.07        22.82 o                         
  11   4   5        291.78        279.89        16.82 o                         
  13   4   5        210.31        193.27        10.59 o                         
  15   4   5        149.37        151.67         6.77 o                         
 -14   5   5         68.22         89.43         4.58 o                         
 -12   5   5         73.30         81.29         4.52 o                         
 -10   5   5        245.76        224.64         7.24 o                         
  -8   5   5        111.60        110.14         5.70 o                         
  -6   5   5        266.08        263.28         9.15 o                         
  -4   5   5        256.48        255.58        10.67 o                         
  -2   5   5         76.87         78.76         9.42 o                         
   0   5   5        179.06        192.60        15.88 o                         
   2   5   5        252.05        267.14        18.23 o                         
   4   5   5        114.11        127.72        13.35 o                         
   6   5   5        249.52        269.46        25.11 o                         
   8   5   5        323.69        359.10        28.76 o                         
  10   5   5         60.63         51.86        12.99 o                         
  12   5   5        126.92         95.88        11.30 o                         
  14   5   5         99.89         97.12         8.65 o                         
 -15   6   5        219.65        210.84        15.20 o                         
 -13   6   5          9.02         12.66         3.15 o                         
 -11   6   5        200.29        179.42        10.27 o                         
  -9   6   5         92.19         82.17         5.23 o                         
  -7   6   5         31.22         27.91         4.23 o                         
  -5   6   5        249.79        240.65         9.63 o                         
  -3   6   5        125.73        132.83         8.99 o                         
  -1   6   5        255.64        284.60        17.95 o                         
   1   6   5        239.57        224.36        13.62 o                         
   3   6   5        102.58        115.80        12.84 o                         
   5   6   5        264.50        304.89        18.05 o                         
   7   6   5        155.63        151.01        13.29 o                         
   9   6   5       1123.55       1118.31        51.36 o                         
  11   6   5        353.49        364.35        25.48 o                         
  13   6   5         76.10        107.25         9.14 o                         
 -14   7   5         86.21        101.04         5.92 o                         
 -12   7   5         13.95         17.81         3.73 o                         
 -10   7   5        198.19        193.79         7.39 o                         
  -8   7   5         96.04         99.97         6.98 o                         
  -6   7   5        156.90        166.02         7.33 o                         
  -4   7   5        195.97        177.92         9.59 o                         
  -2   7   5         57.12         58.60        11.30 o                         
   0   7   5        337.29        333.44        16.19 o                         
   2   7   5        123.48        121.33        10.77 o                         
   4   7   5       1047.88       1174.45        30.72 o                         
   6   7   5         31.09         30.75         8.01 o                         
   8   7   5        252.28        286.78        24.07 o                         
  10   7   5        174.02        179.10        17.91 o                         
  12   7   5          2.00         -5.20         8.08 o                         
  14   7   5        301.16        273.02        13.16 o                         
 -13   8   5         46.67         53.35         4.56 o                         
 -11   8   5         55.37         51.25         5.22 o                         
  -9   8   5         64.62         59.13         5.35 o                         
  -7   8   5        253.57        262.35         8.71 o                         
  -5   8   5        323.28        312.38        10.20 o                         
  -3   8   5        283.77        307.33        11.11 o                         
  -1   8   5        121.44        133.10        12.16 o                         
   1   8   5        116.42        116.94         9.92 o                         
   3   8   5         88.58         81.97         8.45 o                         
   5   8   5        110.67         94.66        10.42 o                         
   7   8   5         96.40        110.23        15.31 o                         
   9   8   5        162.88        160.57        16.84 o                         
  11   8   5        437.42        380.68        22.94 o                         
  13   8   5         11.65         15.42         7.97 o                         
 -12   9   5         50.00         42.52         4.39 o                         
 -10   9   5         76.02         77.13         6.35 o                         
  -8   9   5        163.98        174.20         8.29 o                         
  -6   9   5       1127.13       1124.71        25.63 o                         
  -4   9   5        223.28        226.90        10.95 o                         
  -2   9   5         70.03         62.39         8.93 o                         
   0   9   5        201.55        195.07        11.25 o                         
   2   9   5        190.48        206.05        11.51 o                         
   4   9   5        347.68        381.91        18.51 o                         
   6   9   5         91.57         99.10        13.56 o                         
   8   9   5         64.96         70.62        11.30 o                         
 -11  10   5        112.04         93.90         6.41 o                         
  -9  10   5          3.90          3.25         4.43 o                         
  -7  10   5        175.34        185.93        10.86 o                         
  -5  10   5         60.71         48.84         5.28 o                         
  -3  10   5         83.12         64.18        14.69 o                         
   1  10   5         14.82         14.46        11.19 o                         
   3  10   5        526.29        507.35        32.82 o                         
   5  10   5        246.01        239.66        21.75 o                         
 -10  11   5        251.70        229.30        12.92 o                         
  -8  11   5        436.24        422.29        14.93 o                         
  -6  11   5        352.88        367.53        14.33 o                         
  -4  11   5        293.04        288.49        15.92 o                         
  -2  11   5         59.45         50.06        13.22 o                         
   0  11   5        137.84        141.36        18.47 o                         
   2  11   5        571.98        558.87        33.95 o                         
   4  11   5        574.54        580.17        33.39 o                         
  -9  12   5        397.48        384.55        13.07 o                         
  -7  12   5          2.02          0.47         5.05 o                         
  -5  12   5        129.11        114.92        11.19 o                         
  -3  12   5        130.44        145.37        17.34 o                         
   1  12   5         62.11         66.44        13.56 o                         
   3  12   5         79.31         67.68        13.28 o                         
   5  12   5         72.91         84.01        12.71 o                         
  -8  13   5         11.59         10.90         6.61 o                         
  -6  13   5         76.12         97.51        11.86 o                         
  -4  13   5        209.55        227.74        18.76 o                         
  -2  13   5        148.78        145.09        16.72 o                         
   0  13   5         23.13         18.31         9.83 o                         
   2  13   5         13.98         22.94         9.94 o                         
   4  13   5         26.49         25.31         9.15 o                         
  -5  14   5         99.99        107.57        12.43 o                         
  -3  14   5         27.24         39.72         9.89 o                         
   1  14   5         47.07         26.89         9.77 o                         
   3  14   5         56.00         58.19        11.13 o                         
  -4  15   5        148.18        167.97        13.84 o                         
  -2  15   5         26.56          6.05         7.85 o                         
   0  15   5         49.61         56.95        10.73 o                         
   2  15   5         12.95         14.97         8.02 o                         
   4  15   5        201.50        189.38        14.69 o                         
   1  16   5          6.62          8.42         5.99 o                         
   0   0   6       4288.01       4864.76       146.95 o                         
   2   0   6         43.92         38.11         7.51 o                         
   4   0   6         91.50         99.82        11.02 o                         
   6   0   6         92.77         77.46        11.41 o                         
   8   0   6         88.33         86.55        10.45 o                         
  -5   1   6         55.87         53.05        10.06 o                         
  -3   1   6        426.61        444.13        25.42 o                         
  -1   1   6        632.00        678.93        33.05 o                         
   1   1   6        630.30        668.48        33.22 o                         
   3   1   6        394.35        394.75        24.52 o                         
   5   1   6        333.57        288.81        20.23 o                         
   7   1   6        154.13        150.11        13.62 o                         
   9   1   6        153.24        136.67        11.36 o                         
  -8   2   6         74.79         65.88         9.27 o                         
  -6   2   6          6.94          3.67         6.72 o                         
  -4   2   6        150.74        144.13        25.23 o                         
  -2   2   6        795.88        819.69        26.20 o                         
   0   2   6         44.13         48.76         7.73 o                         
   2   2   6        797.49        831.46        26.26 o                         
   4   2   6        388.12        429.00        17.18 o                         
   6   2   6        154.70        156.27        14.18 o                         
   8   2   6         11.51          5.20         6.33 o                         
  -7   3   6         16.25         21.41         7.12 o                         
  -5   3   6         56.39         62.88         9.77 o                         
  -3   3   6        208.27        205.96        11.82 o                         
  -1   3   6        396.47        408.36        17.09 o                         
   1   3   6        426.62        452.55        18.12 o                         
   3   3   6        209.98        215.96        21.75 o                         
   5   3   6        173.72        166.05        14.69 o                         
   7   3   6         23.59         21.98         6.95 o                         
  -6   4   6          5.23          2.26         5.82 o                         
  -4   4   6        306.02        335.41        23.02 o                         
  -2   4   6        387.48        408.74        16.40 o                         
   0   4   6         90.63         76.73         7.99 o                         
   2   4   6        151.84        132.31         9.61 o                         
   4   4   6        306.66        339.27        20.51 o                         
   6   4   6        164.17        166.38        13.67 o                         
  -5   5   6        334.69        351.81        18.47 o                         
  -3   5   6        173.56        184.59         9.94 o                         
  -1   5   6        331.55        328.43        13.62 o                         
   1   5   6         55.62         50.85        12.37 o                         
   3   5   6         56.55         60.70         6.50 o                         
   5   5   6        336.44        342.03        19.27 o                         
  -2   6   6        154.24        165.14        12.32 o                         
   0   6   6         92.91        100.90         9.21 o                         
   2   6   6          6.79         -1.13         5.17 o                         
   4   6   6          5.34          8.42         6.05 o                         
                                                                                
